# Supplementary material for: A need for exhaustive and standardized characterization of ion channels activity. The case of KV11.1
Source: Front Physiol. 2023 Feb 13;14:1132533. doi: 10.3389/fphys.2023.1132533 (PMC9968853; doi:10.3389/fphys.2023.1132533)
Supplement: Supplementary file 1 [file Table2.xlsx]

## Sheet: missense variants
		trafficking				electrophysiology
variant	domain	cell model	homozygous/heterozygous model	trafficking data	technique used	cell model	homozygous/heterozygous model	electrophysiology data (current)
P2R	N-tail	-	-	-	-	-	-	-
L15P	N-tail	-	-	-	-	-	-	-
I19F	N-tail	-	-	-	-	-	-	-
I19N	N-tail	-	-	-	-	-	-	-
R27H	PAS	-	-	-	-	-	-	-
R35W	PAS	MDCK	homo	normal (PMID: 26066609-PMID: 34841674)	IF-pHluorin	Xenopus oocyte/CHO	homo	in Xenopus oocyte: reduced (PMID: 26066609) In CHO: normal (PMID: 34841674)
N38K	PAS	-	-	-	-	-	-	-
Y43C	PAS	HEK 293	homo/hetero	homo: suppressed (PMID: 21536673-PMID: 25417810--PMID: 23721480-PMID: 29725305) hetero: reduced (PMID: 25417810)	WB	HEK 293/zebrafish	homo	in HEK 293: suppressed (PMID: 21536673) in zebrafish: abnormal repolarization (PMID: 23303164)
G53S	PAS	-	-	-	-	-	-	-
R56L	PAS	-	-	-	-	-	-	-
V59E	PAS	-	-	-	-	-	-	-
C64Y	PAS	HEK 293/MDCK	homo/hetero	reduced (PMID: 23721480-PMID: 25417810-PMID: 34841674-PMID: 26958806)	WB-pHluorin	CHO	homo	in CHO: suppressed (PMID: 23721480-PMID: 34841674)
P72L	PAS	HEK 293	homo/hetero	reduced (PMID: 26958806-PMID: 25417810)	WB	Xenopus oocyte	homo	tail current: normal peak current: reduced (PMID: 26958806)
P72T	PAS	-	-	-	-	-	-	-
L87P	PAS	HEK 293	homo/hetero	reduced (PMID: 25417810)	WB-pHluorin	-	-	-
E91D	PAS	-	-	-	-	-	-	-
I96T	PAS	HEK 293/MDCK	homo/hetero	reduced (PMID: 23721480-PMID: 34841674-PMID: 25417810)	WB	CHO	homo/hetero	reduced (PMID:23721480-PMID: 34841674) almost no current (PMID: 34841674)
A97P	PAS	-	-	-	-	-	-	-
A97G	PAS	-	-	-	-	-	-	-
Y99C	PAS	-	-	-	-	-	-	-
R100G	PAS	HEK 293	homo/hetero	reduced (PMID: 25417810)	WB	-	-	-
R100Q	PAS	HEK 293	homo/hetero	reduced (PMID: 25417810)	WB	-	-	-
C105G	PAS	-	-	-	-	-	-	-
V115M	PAS	HEK 293	homo	normal (PMID: 25417810)	WB	HEK 293	homo	normal (PMID: 25417810)
M124T	PAS	HEK 293	homo	normal (PMID: 25417810-PMID: 20348026)	WB	Xenopus oocyte/CHO	homo/hetero	in Xenopus oocytes homo: reduced; in hetero: normal (PMID: 15043509) in CHO homo: reduced; in hetero normal (PMID: 19371231-PMID: 20348026)
L127F	PAS	-	-	-	-	-	-	-
R164H	N-linker	-	-	-	-	-	-	-
R176W	N-linker	Cos 7/MDCK	homo/hetero	in Cos 7 homo: reduced -in hetero: normal in MDCK: homo reduced (PMID: 16754261-PMID: 34841674)	ND-pHluorin	Cos 7/CHO/iPSC	homo/hetero	in Cos 7 homo: reduced; in hetero: normal in CHO: homo reduced in iPSC hetero: reduced (PMID: 16754261-PMID: 34841674-PMID: 22052944 )
S182L	N-linker	-	-	-	-	-	-	-
D197N	N-linker	-	-	-	-	-	-	-
E289K	N-linker	HEK 293	homo	normal (PMID: 26958806)	WB	-	-	-
G294V	N-linker	HEK 293	homo	normal (PMID: 29752375)	WB	HEK 293	homo	normal (PMID: 29752375)
T305S	N-linker	-	-	-	-	-	-	-
R312C	N-linker	-	-	-	-	-	-	-
R328C	N-linker	HEK 293/MDCK	homo	normal (PMID: 16432067-PMID: 34841674)	WB-pHluorin	Cos 7/HEK 293/CHO/Xenopus oocyte	homo/hetero	in Cos 7 homo and hetero: reduced in HEK 293, Xenopus oocyte and CHO homo: normal in Xenopus oocyte hetero: normal (PMID: 11334843-PMID: 16432067-PMID: 34841674-PMID: 16253915-PMID: 35688147)
P334L	N-linker	-	-	-	-	-	-	-
P347S	N-linker	HEK 293	homo	normal (PMID: 16432067)	WB	HEK 293/Xenopus oocyte	homo/hetero	in HEK 293 homo: normal (PMID: 16432067) in Xenopus oocyte homo : normal (PMID: 34002542) in HEK 293 hetero: dominant negative effect (PMID: 17531263)-normal (PMID: 35688147)
R397C	N-linker	-	-	-	-	-	-	-
W412R	VSD	-	-	-	-	-	-	-
Y420C	VSD	HEK 293	homo	reduced (PMID: 28280240)	WB	Xenopus oocyte	homo	reduced (PMID: 28280240)
A422D	VSD	-	-	-	-	-	-	-
M462T	VSD	-	-	-	-	-	-	-
G487R	VSD	HEK 293	homo/hetero	normal (PMID: 22764740)	IF	HEK 293	homo/hetero	normal (PMID: 22764740'-25947924)
Y493C	VSD	-	-	-	-	-	-	-
D501N	VSD	HEK 293	homo	reduced (PMID: 25254353)	WB	-	-	-
R534C	VSD	iPSC/HEK 293/MDCK	homo/hetero	reduced (PMID: 31844156-PMID: 16432067-PMID: 34841674)	IF-WB-pHluorin	iPSC/Xenopus oocyte/CHO	homo/hetero	in iPSC reduced in Xenopus oocytes homo: suppressed; in hetero: normal in CHO homo: suppressed (PMID: 31844156-PMID: 10690305-PMID: 34841674)
R534L	VSD	HEK 293	homo/hetero	reduced (PMID: 23546015)	WB	HEK 293	homo/hetero	in homo: reduced; in hetero: normal (PMID: 23546015)
A547V	Pore	-	-	-	-	Xenopus oocyte	homo	stady state activation and inactivation normal (PMID: 18996846); V0.5 of activation and kinetics altered, deactivation kinetics altered (PMID: 27317659)
L552S	Pore	HEK 293	homo/hetero	reduced (PMID: 32392813-PMID: 25417810-PMID: 32522694 )	WB	Cos 7/ iPSC	homo/hetero	in Cos 7: normal in iPSC: reduced (PMID: 10841244-PMID: 32392813)
C555Y	Pore	-	-	-	-	-	-	-
A561T	Pore	Cos 7/HEK 293/iPSC	homo/hetero	reduced (PMID: 15280442-PMID: 15120823-PMID: 33176122-PMID: 16432067 )	IF-WB	Cos 7/HEK 293/iPSC	homo/hetero	in Cos7 homo: suppressed; in hetero: reduced in HEK 293 homo: suppressed in HEK hetero: reduced in iPSC hetero: reduced (PMID: 15280442-PMID: 15120823-PMID: 33176122- PMID: 16432067-PMID: 35688147-PMID: 31557540)
A561P	Pore	Cos 7/HEK 293/iPSC	homo/hetero	reduced (PMID: 15280442-PMID: 25417810-PMID: 26330336)	IF-WB	Cos 7/iPSC	homo/hetero	in Cos7 homo: suppressed; in hetero: reduced in iPSC hetero: reduced (PMID: 15280442-PMID: 26330336)
A561V	Pore	Cos 7/CHO/BHK/HEK 293/iPSC/MDCK	homo/hetero	reduced (PMID: 15280442-PMID: 26847485-PMID: 30258187-PMID: 10753933-PMID: 34841674-PMID: 11113008-PMID: 16432067-PMID: 24623279)	IF-pHluorin-WB	Cos 7/HEK 293/CHO/Xenopus oocyte/iPSC	homo/hetero	in homo: suppressed or dominant negative effect in HEK 293 hetero: reduced (PMID: 15280442-PMID: 26847485-PMID: 30258187-PMID: 10753933-PMID: 34841674-PMID: 8700910 -PMID: 11113008-PMID: 35688147-PMID: 18996846-PMID: 24623279- PMID: 31557540)
A565G	Pore	-	-	-	-	-	-	-
G572S	Pore	HEK 293	homo/hetero	reduced (PMID: 28082916-PMID: 19490267-PMID: 16432067 )	IF-WB	HEK 293/CHO	homo/hetero	in HEK 293 homo: reduced in CHO hetero: reduced (PMID: 28082916-PMID: 19490267)
G572C	Pore	HEK 293	homo/hetero	reduced (PMID: 25417810)	WB	-	-	-
G584V	Pore	-	-	-	-	-	-	-
G584S	Pore	HEK 293/MDCK	homo	in HEK293: normal (PMID: 19490267)-reduced (PMID: 26958806) in MDCK: normal (PMID: 34841674)	WB-pHluorin	CHO/HEK 293	homo/hetero	in CHO homo: normal; in hetero: reduced in HEK 293 reduced (PMID: 19490267-PMID: 34841674-PMID: 26958806-PMID: 35688147)
D591H	Pore	MDCK	homo	normal (PMID: 34841674)	pHluorin	CHO	homo	normal (PMID: 34841674)
I593V	Pore	-	-	-	-	-	-	-
G601S	Pore	mammalian cells/NMC	homo	in noncardiac mammalian cells and in cardiomyocytes NMC: reduced (PMID: 20363883-PMID: 32241959-PMID: 11741928-PMID: 16432067-PMID: 29875689 )	WB	HEK 293/Xenopus oocyte	homo/hetero	reduced (PMID: 15851652-PMID: 20363883-PMID: 10226095-PMID: 11741928-PMID: 35688147)
G604S	Pore	patient specific iPSC/HEK 293	homo/hetero	in patient specific iPSC CM reduced in HEK: reduced (PMID: 32940533-PMID: 32661217-PMID: 18386051-PMID: 25417810)	WB	HEK 293	homo/hetero	in homo: suppressed in hetero: reduced (PMID: 18386051-PMID: 35688147-PMID: 31557540)
T613M	Pore	Xenopus oocyte/HEK 293	homo/hetero	reduced (PMID: 11524404) suppressed (PMID: 25417810)	IF-WB	Xenopus oocyte/HEK 293	homo/hetero	in homo: suppressed in hetero: reduced (PMID: 11524404-PMID: 31557540)
A614V	Pore	Xenopus oocyte/HEK 293	homo/hetero	reduced (PMID: 16432067-PMID: 25417810-PMID: 21908602-PMID: 26958806)	WB	Xenopus oocyte	homo/hetero	in homo: supressed in hetero reduced (PMID: 9721698-PMID: 21240260-PMID: 21908602-PMID: 26958806-PMID: 35688147-PMID: 31557540)
Y616F	Pore	-	-	-	-	Xenopus oocyte	homo	effect on the selectivity (PMID: 22848423)
T618A	Pore	-	-	-	-	-	-	-
S620G	Pore	MDCK	homo	normal (PMID: 26066609)	IF	Xenopus oocyte	homo/hetero	in homo: suppressed; in hetero: reduced (PMID: 26066609)
G628S	Pore	HEK 293	homo	normal (PMID: 16432067-PMID: 9694858)	WB	HEK 293/Xenopus oocyte	homo/hetero	suppressed (PMID: 8700910-PMID: 9694858-PMID: 22876326)
N629S	Pore	HEK 293	homo/hetero	reduced (PMID: 31557540-PMID: 16432067 )	ELISA-WB	HEK 293	homo/hetero	reduced (PMID: 31557540-PMID: 35688147)
P632L	Pore	-	-	-	-	-	-	-
N633S	Pore	patient specific iPSC-CM/HEK 293	homo	reduced (PMID: 32940533-PMID: 25417810)	WB	HEK 293/Xenopus oocyte	homo/hetero	suppressed (PMID: 31628797-PMID: 16842670-PMID: 31557540)
E637Q	Pore	-	-	-	-	-	-	-
S649P	Pore	-	-	-	-	-	-	-
I655F	Pore	-	-	-	-	-	-	-
G657R	Pore	HEK 293	homo	normal (PMID: 25417810)	WB	HEK 293	homo	reduced (PMID: 25417810)
N658S	Pore	-	-	-	-	-	-	-
S660L	Pore	HEK 293	homo/hetero	normal (PMID: 25417810)	WB	-	-	-
D712N	C-linker	-	-	-	-	-	-	-
P721L	C-linker	HEK 293	homo/hetero	in hetero : normal in homo : reduced (PMID: 25417810)	WB	-	-	-
L732P	C-linker	-	-	-	-	-	-	-
R752W	CNBDH	mammalian cells/Xenopus oocyte	homo	in mammalian cells: reduced in Xenopus oocyte: reduced (PMID: 11009462-PMID: 16432067-PMID: 26958806 )	WB	HEK 293/Xenopus oocyte	homo/hetero	in Xenopus oocytes: homo and hetero enhanced currents in HEK 293 homo: no current; hetero: normal (PMID: 11009462-PMID: 26958806) in HEK 293 hetero: reduced (PMID: 31557540
P765L	CNBDH	-	-	-	-	-	-	-
H771R	CNBDH	-	-	-	-	-	-	-
S783P	CNBDH	-	-	-	-	-	-	-
E788K	CNBDH	HEK 293/Xenopus oocyte	homo/hetero	in HEK 293: reduced (PMID: 25417810) in Xenopus oocyte: normal (PMID: 26958806)	WB	-	-	-
V796L	CNBDH	-	-	-	-	-	-	-
G800R	CNBDH	-	-	-	-	-	-	-
G820R	CNBDH	HEK 293	homo/hetero	reduced (PMID: 25417810)	WB	-	-	-
R823W	CNBDH	HEK 293/CHO	homo/hetero	reduced (PMID: 11741928-PMID: 15961404-PMID: 16432067 ) normal (PMID: 11278781)	WB-IF	HEK 293/CHO	homo/hetero	in homo: suppressed in hetero: reduced (PMID: 11278781-PMID: 11741928--PMID: 31557540)
R823Q	CNBDH	HEK 293	homo	normal (PMID: 11278781)	WB-IF	CHO	homo/hetero	reduced (PMID: 11278781)
C828G	CNBDH	-	-	-	-	-	-	-
C828Y	CNBDH	-	-	-	-	-	-	-
I833M	CNBDH	-	-	-	-	-	-	-
R835P	CNBDH	MDCK	homo	normal (PMID: 34841674)	pHluorin	CHO	homo/hetero	in homo: suppressed in hetero: reduced (PMID: 34841674)
D837N	CNBDH	-	-	-	-	HEK 293	hetero	reduced (PMID: 35688147)
Y845D	CNBDH	-	-	-	-	-	-	-
P846A	CNBDH	-	-	-	-	-	-	-
P846L	CNBDH	-	-	-	-	-	-	-
R883Q	C-tail	-	-	-	-	-	-	-
R892C	C-tail	-	-	-	-	-	-	-
R892H	C-tail	-	-	-	-	-	-	-
R894C	C-tail	-	-	-	-	-	-	-
S906L	C-tail	-	-	-	-	HEK 293	homo/hetero	reduced (PMID: 36269083)
R912W	C-tail	-	-	-	-	-	-	-
R920Q	C-tail	-	-	-	-	-	-	-
P931L	C-tail	-	-	-	-	-	-	-
R954C	C-tail	HEK 293	homo	normal (PMID: 18675227)	WB	CHO	homo/hetero	reduced (PMID: 18675227)
R954H	C-tail	-	-	-	-	-	-	-
A1017S	C-tail	-	-	-	-	-	-	-
A1017P	C-tail	-	-	-	-	-	-	-
P1026L	C-tail	MDCK	homo	reduced (PMID: 34841674)	pHluorin	CHO	homo/hetero	in homo: reduced in hetero: normal (PMID: 34841674)
R1055Q	C-tail	HEK 293	homo	reduced (PMID: 25417810)	WB	-	-	-

## Sheet: legend
CHO	Chinese hamster ovary cell
CNBDH	Cyclic nucleotide binding domain
Hetero	Heterozygous
HEK	Human embryonic kidney cells
Homo	Homozygous
IF	Immunofluorescence
iPSC	Induced pluripotent stem cells
MDCK	Madin-Darby canine kidney cells
ND	Not defined
NMC	Neonatal mouse cardiomyocytes
PAS	Per-Arnt-Sim
VSD	Voltage sensor domain
WB	Western blot
