# Supplementary material for: A need for exhaustive and standardized characterization of ion channels activity. The case of KV11.1
Source: Front Physiol. 2023 Feb 13;14:1132533. doi: 10.3389/fphys.2023.1132533 (PMC9968853; doi:10.3389/fphys.2023.1132533)
Supplement: Supplementary file 2 [file Table1.XLSX]

## Sheet: missense variants
Exon	nucleotide change	amino acid change	ClinVar Conditions	ClinVar Clinical significance	ClinVar Review status	CARDIOGEN conditions	Zygosity status	Domain	year of PMID	PMID	Cell model	electrophys. recordings	temperature of electrophys. recording	homozygous/heterozygous (electrophys.)	trafficking analysis	electrophys cell model	study type	temperature	zygosity model
1	c.1A>T	p.Met1Leu	LQTS	not provided				N-tail
1	c.3G>A	p.Met1Ile	LQTS	Likely pathogenic	Jul 12, 2021			N-tail
1	c.5C>G	p.Pro2Arg				LQTS	homozygous	N-tail
1	c.16G>C	p.Gly6Arg						N-tail
1	c.26C>T	p.Ala9Val	LQTS|CA|NP	Uncertain significance	Oct 22, 2021	DCM	heterozygous	N-tail	2011	PMID: 21249148	Xenopus oocytes	yes	RT	homozygous	no	Xenopus only	patch only	RT	homozygous
1	c.29C>A	p.Pro10Gln	LQTS	Uncertain significance	Aug 30, 2021			N-tail
1	c.29C>T	p.Pro10Leu	LQTS	Uncertain significance	May 2, 2019			N-tail
1	c.32A>G	p.Gln11Arg	LQTS	Uncertain significance	Sep 2, 2021			N-tail
1	c.32A>C	p.Gln11Pro				NP	heterozygous	N-tail
1	c.33G>C	p.Gln11His				CD	heterozygous	N-tail
1	c.34A>C	p.Asn12His	LQTS	Uncertain significance	Aug 26, 2021			N-tail
1	c.34A>T	p.Asn12Tyr	LQTS	Uncertain significance	Sep 24, 2021			N-tail
1	c.34A>G	p.Asn12Asp	LQTS	Uncertain significance	Sep 1, 2021			N-tail
1	c.38C>A	p.Thr13Asn	LQTS|CA	Uncertain significance	Aug 2, 2020	NP	heterozygous	N-tail
1	c.44T>A	p.Leu15Gln	NP	Uncertain significance	Mar 20, 2018			N-tail
1	c.44T>C	p.Leu15Pro				LQTS	heterozygous	N-tail
1	c.44T>G	p.Leu15Arg	NP	Uncertain significance	Sep 16, 2020	NP	heterozygous	N-tail
1	c.47A>C	p.Asp16Ala	LQTS	not provided		NP	heterozygous	N-tail	2011	PMID: 21249148	Xenopus oocytes	yes	RT	homozygous	no	>1 cellular model (without IPS)	patch+trafficking	RT	homozygous
1		p.Asp16Ala						N-tail	2014	PMID: 24695734	HEK293	no			yes	>1 cellular model (without IPS)	patch+trafficking	RT
1		p.Asp16Ala						N-tail	2014	PMID: 25417810	HEK293	yes	RT	homozygous	yes	>1 cellular model (without IPS)	patch+trafficking	RT	homozygous
1	c.50C>T	p.Thr17Ile	LQTS	Uncertain significance	Sep 24, 2021			N-tail
1	c.55A>T	p.Ile19Phe	LQTS	Uncertain significance	Jul 14, 2021	LQTS	heterozygous	N-tail
1	c.56T>A	p.Ile19Asn				LQTS	heterozygous	N-tail
1	c.56T>G	p.Ile19Ser	LQTS	Uncertain significance	Aug 30, 2021			N-tail	2014	PMID: 24695734	HEK293	no			yes		trafficking only
1	c.56T>C	p.Ile19Thr						N-tail
1	c.58C>G	p.Arg20Gly	LQTS|NP	Uncertain significance	Aug 13, 2021			N-tail	2014	PMID: 25417810	HEK293	yes	RT	homozygous	yes	HEK293 only	patch+trafficking	RT	homozygous
1	c.59G>T	p.Arg20Leu						N-tail
1	c.61A>C	p.Lys21Gln				NP	heterozygous	N-tail
1	c.62A>C	p.Lys21Thr				NP	heterozygous	N-tail
1	c.64T>G	p.Phe22Val	LQTS	Uncertain significance	Sep 24, 2021			N-tail
1	c.65T>C	p.Phe22Ser	LQTS	not provided				N-tail	2014	PMID: 24695734	HEK293	no			yes		trafficking only
1	c.65T>A	p.Phe22Tyr						N-tail
1	c.68A>C	p.Glu23Ala				NP	heterozygous	N-tail	2011	PMID: 21249148	Xenopus oocytes	yes	RT	homozygous	no	Xenopus only	patch only	RT	homozygous
1	c.70G>A	p.Gly24Ser				LQTS|DCM	heterozygous	N-tail
1	c.75G>C	p.Gln25His				HCM	heterozygous	N-tail
1	c.76A>G	p.Ser26Gly	CA	Uncertain significance	Nov 18, 2020			N-tail
2	c.77G>T	p.Ser26Ile	LQTS	not provided				N-tail	2014	PMID: 25417810	HEK293	no			yes	Xenopus only	patch+trafficking	RT	homozygous and heterozygous
2		p.Ser26Ile						N-tail	2016	PMID: 26958806	Xenopus oocytes	yes	RT	homozygous and heterozygous	yes	Xenopus only	patch+trafficking	RT	homozygous and heterozygous
2		p.Ser26Ile						N-tail	2018	PMID: 29725305	HEK293	no			yes	Xenopus only	patch+trafficking	RT	homozygous and heterozygous
2	c.80G>A	p.Arg27His	LQTS|NP	Conflicting interpretations of pathogenicity	Sep 1, 2021	LQTS	heterozygous	PAS	2021	PMID: 33884304	HEK293	yes	RT	heterozygous	yes	HEK293 only	patch+trafficking	RT	heterozygous
2	c.80G>C	p.Arg27Pro	LQTS	not provided				PAS	2021	PMID: 33884304	HEK293	yes	RT	heterozygous	yes	HEK293 only	patch+trafficking	RT	heterozygous
2	c.82A>G	p.Lys28Glu	LQTS	not provided				PAS	2005	PMID: 15699249	HEK293	yes	RT	homozygous and heterozygous	yes	>1 cellular model (without IPS)	patch+trafficking	RT	homozygous and heterozygous
2		p.Lys28Glu						PAS	2011	PMID: 21536673	HEK293	yes	RT	homozygous	yes	>1 cellular model (without IPS)	patch+trafficking	RT	homozygous and heterozygous
2		p.Lys28Glu						PAS	2012	PMID: 22396785	HEK293	no			yes	>1 cellular model (without IPS)	patch+trafficking	RT	homozygous and heterozygous
2		p.Lys28Glu						PAS	2013	PMID: 23303164	zebrafish	yes	RT	homozygous	no	>1 cellular model (without IPS)	patch+trafficking	RT	homozygous and heterozygous
2		p.Lys28Glu						PAS	2014	PMID: 25417810	HEK293	no	RT		yes	>1 cellular model (without IPS)	patch+trafficking	RT	homozygous and heterozygous
2		p.Lys28Glu						PAS	2018	PMID: 29725305	HEK293	no		homozygous	yes	>1 cellular model (without IPS)	patch+trafficking	RT	homozygous and heterozygous
2		p.Lys28Glu						PAS	2021	PMID: 33884304	HEK293	yes	RT	homozygous and heterozygous	yes	>1 cellular model (without IPS)	patch+trafficking	RT	homozygous and heterozygous
2	c.86T>C	p.Phe29Ser	LQTS	not provided				PAS	2021	PMID: 33884304	HEK293	yes	RT	heterozygous	yes	HEK293 only	patch+trafficking	RT	heterozygous
2	c.87C>A	p.Phe29Leu	LQTS	Pathogenic	Aug 26, 2021			PAS	1999	PMID: 10187793	Xenopus oocytes	yes	RT	homozygous	no	>1 cellular model (without IPS)	patch+trafficking	RT and 34°C	homozygous and heterozygous
2		p.Phe29Leu						PAS	2011	PMID: 21536673	HEK293	yes	RT	homozygous	yes	>1 cellular model (without IPS)	patch+trafficking	RT and 34°C	homozygous and heterozygous
2		p.Phe29Leu						PAS	2012	PMID: 22396785	HEK293	no			yes	>1 cellular model (without IPS)	patch+trafficking	RT and 34°C	homozygous and heterozygous
2		p.Phe29Leu						PAS	2013	PMID: 23303164	zebrafish	yes	RT	homozygous	no	>1 cellular model (without IPS)	patch+trafficking	RT and 34°C	homozygous and heterozygous
2		p.Phe29Leu						PAS	2013	PMID: 23721480	CHO	yes	RT	homozygous	yes	>1 cellular model (without IPS)	patch+trafficking	RT and 34°C	homozygous and heterozygous
2		p.Phe29Leu						PAS	2014	PMID: 25417810	HEK293	no			yes	>1 cellular model (without IPS)	patch+trafficking	RT and 34°C	homozygous and heterozygous
2		p.Phe29Leu						PAS	2015	PMID: 26403377	HEK293	yes	34°C	homozygous and heterozygous	yes	>1 cellular model (without IPS)	patch+trafficking	RT and 34°C	homozygous and heterozygous
2		p.Phe29Leu						PAS	2016	PMID: 26958806	Xenopus oocytes	yes	RT	homozygous and heterozygous	yes	>1 cellular model (without IPS)	patch+trafficking	RT and 34°C	homozygous and heterozygous
2		p.Phe29Leu						PAS	2018	PMID: 29725305	HEK293	no		homozygous	yes	>1 cellular model (without IPS)	patch+trafficking	RT and 34°C	homozygous and heterozygous
2		p.Phe29Leu						PAS	2020	PMID: 31557540	HEK293	yes	RT	homozygous and heterozygous	yes	>1 cellular model (without IPS)	patch+trafficking	RT and 34°C	homozygous and heterozygous
2		p.Phe29Leu						PAS	2021	PMID: 33884304	HEK293	yes	RT	heterozygous	yes	>1 cellular model (without IPS)	patch+trafficking	RT and 34°C	homozygous and heterozygous
2	c.89T>C	p.Ile30Thr	LQTS	Uncertain significance	Aug 31, 2021			PAS	2014	PMID: 25417810	HEK293	no			yes	HEK293 only	patch+trafficking	RT	heterozygous
2		p.Ile30Thr						PAS	2018	PMID: 29725305	HEK293	no			yes	HEK293 only	patch+trafficking	RT	heterozygous
2		p.Ile30Thr						PAS	2021	PMID: 33884304	HEK293	yes	RT	heterozygous	yes	HEK293 only	patch+trafficking	RT	heterozygous
2	c.92T>C	p.Ile31Thr	NP	Likely pathogenic	Jan 12, 2021	LQTS	heterozygous	PAS	2021	PMID: 33884304	HEK293	yes	RT	heterozygous	yes	HEK293 only	patch+trafficking	RT	heterozygous
2	c.92T>G	p.Ile31Ser	LQTS	not provided				PAS	2006	PMID: 16432067	HEK293	yes	RT	homozygous and heterozygous	yes	>1 cellular model (without IPS)	patch+trafficking	RT	homozygous and heterozygous
2		p.Ile31Ser						PAS	2013	PMID: 23303164	zebrafish	yes	RT	homozygous	no	>1 cellular model (without IPS)	patch+trafficking	RT	homozygous and heterozygous
2		p.Ile31Ser						PAS	2013	PMID: 23721480	CHO	yes	RT	homozygous	yes	>1 cellular model (without IPS)	patch+trafficking	RT	homozygous and heterozygous
2		p.Ile31Ser						PAS	2021	PMID: 33884304	HEK293	yes	RT	heterozygous	yes	>1 cellular model (without IPS)	patch+trafficking	RT	homozygous and heterozygous
2	c.92T>A	p.Ile31Asn	LQTS	Likely pathogenic	Feb 14, 2018			PAS	2021	PMID: 33884304	HEK293	yes	RT	heterozygous	yes	HEK293 only	patch+trafficking	RT	heterozygous
2	c.93C>G	p.Ile31Met	LQTS	Uncertain significance	Sep 1, 2021			PAS	2021	PMID: 33884304	HEK293	yes	RT	heterozygous	yes	HEK293 only	patch+trafficking	RT	heterozygous
2	c.94G>A	p.Ala32Thr	CA	Uncertain significance	Oct 6, 2020			PAS	2014	PMID: 25417810	HEK293	no			yes	HEK293 only	patch+trafficking	RT	heterozygous
2		p.Ala32Thr						PAS	2018	PMID: 29725305	HEK293	no			yes	HEK293 only	trafficking only	RT
2		p.Ala32Thr						PAS	2021	PMID: 33884304	HEK293	yes	RT	heterozygous	yes	HEK293 only	patch+trafficking	RT	heterozygous
2	c.95C>T	p.Ala32Val	LQTS	Pathogenic	Oct 12, 2019			PAS	2021	PMID: 33884304	HEK293	yes	RT	heterozygous	yes	HEK293 only	patch+trafficking	RT	heterozygous
2	c.98A>C	p.Asn33Thr	LQTS|NP	Conflicting interpretations of pathogenicity	Apr 20, 2022			PAS	1999	PMID: 10187793	Xenopus oocytes	yes	RT	homozygous	no	>1 cellular model (without IPS)	patch+trafficking	RT	homozygous and heterozygous
2		p.Asn33Thr						PAS	2011	PMID: 21536673	HEK293	yes	RT	homozygous	yes	>1 cellular model (without IPS)	patch+trafficking	RT	homozygous and heterozygous
2		p.Asn33Thr						PAS	2012	PMID: 22396785	HEK293	no			yes	>1 cellular model (without IPS)	patch+trafficking	RT
2		p.Asn33Thr						PAS	2013	PMID: 23303164	zebrafish	yes	RT	homozygous	no	>1 cellular model (without IPS)	patch+trafficking	RT	homozygous and heterozygous
2		p.Asn33Thr						PAS	2014	PMID: 25417810	HEK293	no	RT		yes	>1 cellular model (without IPS)	patch+trafficking	RT	homozygous and heterozygous
2		p.Asn33Thr						PAS	2016	PMID: 26958806	Xenopus oocytes	no	RT		yes	>1 cellular model (without IPS)	patch+trafficking	RT	homozygous and heterozygous
2		p.Asn33Thr						PAS	2018	PMID: 29725305	HEK293	no		homozygous	yes	>1 cellular model (without IPS)	patch+trafficking	RT
2		p.Asn33Thr						PAS	2020	PMID: 31557540	HEK293	yes	RT	homozygous and heterozygous	yes	>1 cellular model (without IPS)	patch+trafficking	RT	homozygous and heterozygous
2		p.Asn33Thr						PAS	2021	PMID: 33884304	HEK293	yes	RT	heterozygous	yes	>1 cellular model (without IPS)	patch+trafficking	RT	homozygous and heterozygous
2	c.98A>G	p.Asn33Ser	NP	Uncertain significance	Sep 1, 2021			PAS	2021	PMID: 33884304	HEK293	yes	RT	heterozygous	yes	HEK293 only	patch+trafficking	RT	heterozygous
2	c.103C>T	p.Arg35Trp	LQTS	Uncertain significance	Sep 1, 2021	LQTS	heterozygous	PAS	2015	PMID: 26066609	Xenopus oocytes	yes	RT	homozygous	yes	>1 cellular model (without IPS)	patch+trafficking	RT	homozygous and heterozygous
2		p.Arg35Trp						PAS	2021	PMID: 33884304	HEK293	yes	RT	heterozygous	yes	>1 cellular model (without IPS)	patch+trafficking	RT	homozygous and heterozygous
2		p.Arg35Trp						PAS	2021	PMID: 34841674	CHO	yes	RT	homozygous	yes	>1 cellular model (without IPS)	patch+trafficking	RT	homozygous and heterozygous
2	c.114C>G	p.Asn38Lys	LQTS	Uncertain significance	Sep 8, 2021	LQTS	heterozygous	PAS	2021	PMID: 33884304	HEK293	yes	RT	heterozygous	yes	HEK293 only	patch+trafficking	RT	heterozygous
2	c.115T>C	p.Cys39Arg	LQTS	Uncertain significance	Aug 31, 2021			PAS	2016	PMID: 26958806	Xenopus oocytes	no	RT		yes	HEK293 only	patch+trafficking	RT	homozygous and heterozygous
2		p.Cys39Arg						PAS	2020	PMID: 31557540	HEK293	yes	RT	homozygous and heterozygous	yes	HEK293 only	patch+trafficking		homozygous and heterozygous
2		p.Cys39Arg						PAS	2021	PMID: 33884304	HEK293	yes	RT	heterozygous	yes	HEK293 only	patch+trafficking	RT	homozygous and heterozygous
2	c.119C>T	p.Ala40Val	NP	Likely pathogenic	Sep 30, 2013			PAS	2021	PMID: 33884304	HEK293	yes	RT	heterozygous	yes	HEK293 only	patch+trafficking	RT	heterozygous
2	c.121G>C	p.Val41Leu	NP	Likely pathogenic	Apr 9, 2015			PAS	2021	PMID: 33884304	HEK293	yes	RT	heterozygous	yes	HEK293 only	patch+trafficking	RT	heterozygous
2	c.121G>T	p.Val41Phe	LQTS	not provided				PAS	2014	PMID: 25417810	HEK293	no	RT		yes	>1 cellular model (without IPS)	patch+trafficking	RT	homozygous and heterozygous
2		p.Val41Phe						PAS	2016	PMID: 26958806	Xenopus oocytes	yes	RT	homozygous and heterozygous	yes	>1 cellular model (without IPS)	patch+trafficking	RT	homozygous and heterozygous
2		p.Val41Phe						PAS	2021	PMID: 33884304	HEK293	yes	RT	heterozygous	yes	>1 cellular model (without IPS)	patch+trafficking	RT	homozygous and heterozygous
2	c.122T>C	p.Val41Ala	LQTS	not provided				PAS	2021	PMID: 33884304	HEK293	yes	RT	heterozygous	yes	HEK293 only	patch+trafficking	RT	heterozygous
2	c.125T>A	p.Ile42Asn	LQTS	not provided				PAS	2013	PMID: 23721480	CHO	yes	RT	homozygous	yes	>1 cellular model (without IPS)	patch+trafficking	RT	homozygous and heterozygous
2		p.Ile42Asn						PAS	2014	PMID: 25417810	HEK293	no	RT		yes	>1 cellular model (without IPS)	patch+trafficking	RT	homozygous and heterozygous
2		p.Ile42Asn						PAS	2018	PMID: 29725305	HEK293	no		homozygous	yes	>1 cellular model (without IPS)	patch+trafficking	RT
2		p.Ile42Asn						PAS	2020	PMID: 31557540	HEK293	yes	RT	homozygous and heterozygous	yes	>1 cellular model (without IPS)	patch+trafficking	RT	homozygous and heterozygous
2		p.Ile42Asn						PAS	2021	PMID: 33884304	HEK293	yes	RT	heterozygous	yes	>1 cellular model (without IPS)	patch+trafficking	RT	homozygous and heterozygous
2	c.125T>G	p.Ile42Ser						PAS	2021	PMID: 33884304	HEK293	yes	RT	heterozygous	yes	HEK293 only	patch+trafficking	RT	heterozygous
2	c.125T>C	p.Ile42Thr	NP	Pathogenic	Mar 15, 2013			PAS	2021	PMID: 33884304	HEK293	yes	RT	heterozygous	yes	HEK293 only	patch+trafficking	RT	heterozygous
2	c.127T>G	p.Tyr43Asp	SQTS	Pathogenic	May 4, 2022			PAS	2009	PMID: 19419905	CHO	yes	37°C	homozygous and heterozygous	no	>1 cellular model (without IPS)	patch+trafficking	RT and 37°C	homozygous and heterozygous
2		p.Tyr43Asp						PAS	2021	PMID: 33884304	HEK293	yes	RT	heterozygous	yes	>1 cellular model (without IPS)	patch+trafficking	RT and 37°C	homozygous and heterozygous
2	c.128A>G	p.Tyr43Cys	LQTS|NP	Pathogenic/Likely pathogenic	Sep 1, 2021	LQTS	heterozygous	PAS	2011	PMID: 21536673	HEK293	yes	RT	homozygous	yes	>1 cellular model (without IPS)	patch+trafficking	RT	homozygous and heterozygous
2		p.Tyr43Cys						PAS	2013	PMID: 23303164	zebrafish	yes	RT	homozygous	no	>1 cellular model (without IPS)	patch+trafficking	RT	homozygous and heterozygous
2		p.Tyr43Cys						PAS	2013	PMID: 23721480	CHO	yes	RT	homozygous	yes	>1 cellular model (without IPS)	patch+trafficking	RT	homozygous and heterozygous
2		p.Tyr43Cys						PAS	2014	PMID: 25417810	HEK293	no	RT		yes	>1 cellular model (without IPS)	patch+trafficking	RT	homozygous and heterozygous
2		p.Tyr43Cys						PAS	2018	PMID: 29725305	HEK293	no		homozygous	yes	>1 cellular model (without IPS)	patch+trafficking	RT
2		p.Tyr43Cys						PAS	2021	PMID: 33884304	HEK293	yes	RT	heterozygous	yes	>1 cellular model (without IPS)	patch+trafficking	RT	homozygous and heterozygous
2	c.130T>G	p.Cys44Gly						PAS	2021	PMID: 33884304	HEK293	yes	RT	heterozygous	yes	HEK293 only	patch+trafficking	RT	heterozygous
2	c.131_132delinsTT	p.Cys44Phe				LQTS	heterozygous	PAS	2014	PMID: 25417810	HEK293	no	RT		yes	HEK293 only	patch+trafficking	RT	heterozygous
2		p.Cys44Phe						PAS	2018	PMID: 29725305	HEK293	no		homozygous	yes	HEK293 only	patch+trafficking	RT
2		p.Cys44Phe						PAS	2021	PMID: 33884304	HEK293	yes	RT	heterozygous	yes	HEK293 only	patch+trafficking	RT	heterozygous
2	c.131G>T	p.Cys44Phe	LQTS	not provided		NP	heterozygous	PAS	2014	PMID: 25417810	HEK293	no	RT		yes	HEK293 only	patch+trafficking	RT	heterozygous
2		p.Cys44Phe						PAS	2018	PMID: 29725305	HEK293	no		homozygous	yes	HEK293 only	patch+trafficking	RT
2		p.Cys44Phe						PAS	2021	PMID: 33884304	HEK293	yes	RT	heterozygous	yes	HEK293 only	patch+trafficking	RT	heterozygous
2	c.132C>G	p.Cys44Trp	LQTS	not provided				PAS	2021	PMID: 33884304	HEK293	yes	RT	heterozygous	yes	HEK293 only	patch+trafficking	RT	heterozygous
2	c.131G>A	p.Cys44Tyr	NP	Likely pathogenic	Jul 23, 2021			PAS	2021	PMID: 33884304	HEK293	yes	RT	heterozygous	yes	HEK293 only	patch+trafficking	RT	heterozygous
2	c.133A>T	p.Asn45Tyr	LQTS	not provided				PAS	2014	PMID: 25417810	HEK293	no	RT		yes	HEK293 only	patch+trafficking	RT	heterozygous
2		p.Asn45Tyr						PAS	2018	PMID: 29725305	HEK293	no		homozygous	yes	HEK293 only	patch+trafficking	RT
2		p.Asn45Tyr						PAS	2021	PMID: 33884304	HEK293	yes	RT	heterozygous	yes	HEK293 only	patch+trafficking	RT	heterozygous
2	c.133A>G	p.Asn45Asp						PAS	2021	PMID: 33884304	HEK293	yes	RT	heterozygous	yes	HEK293 only	patch+trafficking	RT	heterozygous
2	c.134A>G	p.Asn45Ser						PAS	2021	PMID: 33884304	HEK293	yes	RT	heterozygous	yes	HEK293 only	patch+trafficking	RT	heterozygous
2	c.134A>C	p.Asn45Thr	LQTS	Uncertain significance	Sep 1, 2021			PAS	2021	PMID: 33884304	HEK293	yes	RT	heterozygous	yes	HEK293 only	patch+trafficking	RT	heterozygous
2	c.135C>A	p.Asn45Lys	LQTS	Uncertain significance	Aug 31, 2021	NP	heterozygous	PAS	2021	PMID: 33884304	HEK293	yes	RT	heterozygous	yes	HEK293 only	patch+trafficking	RT	heterozygous
2	c.136G>A	p.Asp46Asn	NP	Likely pathogenic	Mar 9, 2015			PAS	2021	PMID: 33884304	HEK293	yes	RT	heterozygous	yes	HEK293 only	patch+trafficking	RT	heterozygous
2	c.136G>T	p.Asp46Tyr						PAS	2021	PMID: 33884304	HEK293	yes	RT	heterozygous	yes	HEK293 only	patch+trafficking	RT	heterozygous
2	c.137A>G	p.Asp46Gly	LQTS|NP	Uncertain significance	Aug 28, 2021			PAS	2021	PMID: 33884304	HEK293	yes	RT	heterozygous	yes	HEK293 only	patch+trafficking	RT	heterozygous
2	c.138C>G	p.Asp46Glu	LQTS|CA	Uncertain significance	Sep 1, 2021			PAS	2021	PMID: 33884304	HEK293	yes	RT	heterozygous	yes	HEK293 only	patch+trafficking	RT	heterozygous
2	c.139G>T	p.Gly47Cys	LQTS|NP	Pathogenic/Likely pathogenic	Dec 19, 2019			PAS	2021	PMID: 33884304	HEK293	yes	RT	heterozygous	yes	HEK293 only	patch+trafficking	RT	heterozygous
2	c.140G>A	p.Gly47Asp						PAS	2021	PMID: 33884304	HEK293	yes	RT	heterozygous	yes	HEK293 only	patch+trafficking	RT	heterozygous
2	c.140G>T	p.Gly47Val	SQTS	Pathogenic	May 4, 2022			PAS	2014	PMID: 25417810	HEK293	no	RT		yes	>1 cellular model (without IPS)	patch+trafficking	RT	homozygous and heterozygous
2		p.Gly47Val						PAS	2016	PMID: 26958806	Xenopus oocytes	yes	RT	homozygous and heterozygous	yes	>1 cellular model (without IPS)	patch+trafficking	RT	homozygous and heterozygous
2		p.Gly47Val						PAS	2021	PMID: 33884304	HEK293	yes	RT	heterozygous	yes	>1 cellular model (without IPS)	patch+trafficking	RT	homozygous and heterozygous
2	c.145T>C	p.Cys49Arg				NP	heterozygous	PAS	2021	PMID: 33884304	HEK293	yes	RT	heterozygous	yes	HEK293 only	patch+trafficking	RT	heterozygous
2	c.146G>A	p.Cys49Tyr	LQTS	not provided				PAS	2014	PMID: 25417810	HEK293	no	RT		yes	HEK293 only	patch+trafficking	RT	heterozygous
2		p.Cys49Tyr						PAS	2018	PMID: 29725305	HEK293	no		homozygous	yes	HEK293 only	patch+trafficking	RT
2		p.Cys49Tyr						PAS	2021	PMID: 33884304	HEK293	yes	RT	heterozygous	yes	HEK293 only	patch+trafficking	RT	heterozygous
2	c.146G>T	p.Cys49Phe	LQTS	Likely pathogenic	Nov 26, 2019			PAS	2021	PMID: 33884304	HEK293	yes	RT	heterozygous	yes	HEK293 only	patch+trafficking	RT	heterozygous
2	c.147C>G	p.Cys49Trp	NP	Pathogenic	Jun 19, 2013			PAS	2021	PMID: 33884304	HEK293	yes	RT	heterozygous	yes	HEK293 only	patch+trafficking	RT	heterozygous
2	c.148G>C	p.Glu50Gln	LQTS	Uncertain significance	Aug 27, 2021			PAS	2021	PMID: 33884304	HEK293	yes	RT	heterozygous	yes	HEK293 only	patch+trafficking	RT	heterozygous
2	c.149A>G	p.Glu50Gly				LQTS	heterozygous	PAS	2021	PMID: 33884304	HEK293	yes	RT	heterozygous	yes	HEK293 only	patch+trafficking	RT	heterozygous
2	c.150G>T	p.Glu50Asp	SQTS	not provided				PAS	2021	PMID: 33884304	HEK293	yes	RT	heterozygous	yes	HEK293 only	patch+trafficking	RT	heterozygous
2	c.152T>C	p.Leu51Pro						PAS	2020	PMID: 33437379	HEK293	yes	RT	homozygous and heterozygous	yes	HEK293 only	patch+trafficking	RT	homozygous and heterozygous
2		p.Leu51Pro						PAS	2021	PMID: 33884304	HEK293	yes	RT	heterozygous	yes	HEK293 only	patch+trafficking	RT	homozygous and heterozygous
2	c.155G>A	p.Cys52Tyr				LQTS	heterozygous	PAS	2021	PMID: 33884304	HEK293	yes	RT	heterozygous	yes	HEK293 only	patch+trafficking	RT	heterozygous
2	c.156C>G	p.Cys52Trp	LQTS	Uncertain significance	Aug 24, 2021			PAS	2021	PMID: 33884304	HEK293	yes	RT	heterozygous	yes	HEK293 only	patch+trafficking	RT	heterozygous
2	c.157G>A	p.Gly53Ser	LQTS	not provided		LQTS	heterozygous	PAS	2021	PMID: 33884304	HEK293	yes	RT	heterozygous	yes	HEK293 only	patch+trafficking	RT	heterozygous
2	c.157G>C	p.Gly53Arg	CA|NP	Pathogenic/Likely pathogenic	Jan 13, 2022			PAS	1999	PMID: 10187793	Xenopus oocytes	yes	RT	homozygous	no	>1 cellular model (without IPS)	patch+trafficking	RT	homozygous and heterozygous
2		p.Gly53Arg						PAS	2011	PMID: 21536673	HEK293	yes	RT	homozygous	yes	>1 cellular model (without IPS)	patch+trafficking	RT	homozygous and heterozygous
2		p.Gly53Arg						PAS	2012	PMID: 22396785	HEK293	no			yes	>1 cellular model (without IPS)	patch+trafficking	RT
2		p.Gly53Arg						PAS	2013	PMID: 23303164	zebrafish	yes	RT	homozygous	no	>1 cellular model (without IPS)	patch+trafficking	RT	homozygous and heterozygous
2		p.Gly53Arg						PAS	2014	PMID: 25417810	HEK293	no	RT		yes	>1 cellular model (without IPS)	patch+trafficking	RT	homozygous and heterozygous
2		p.Gly53Arg						PAS	2016	PMID: 26958806	Xenopus oocytes	yes	RT	homozygous	yes	>1 cellular model (without IPS)	patch+trafficking	RT	homozygous and heterozygous
2		p.Gly53Arg						PAS	2021	PMID: 33884304	HEK293	yes	RT	heterozygous	yes	>1 cellular model (without IPS)	patch+trafficking	RT	homozygous and heterozygous
2	c.157G>T	p.Gly53Cys	LQTS	Uncertain significance	Sep 1, 2021			PAS	2021	PMID: 33884304	HEK293	yes	RT	heterozygous	yes	HEK293 only	patch+trafficking	RT	heterozygous
2	c.158G>A	p.Gly53Asp	LQTS	not provided				PAS	2014	PMID: 25417810	HEK293	no	RT		yes	HEK293 only	patch+trafficking	RT	heterozygous
2		p.Gly53Asp						PAS	2018	PMID: 29725305	HEK293	no		homozygous	yes	HEK293 only	patch+trafficking	RT
2		p.Gly53Asp						PAS	2021	PMID: 33884304	HEK293	yes	RT	heterozygous	yes	HEK293 only	patch+trafficking	RT	heterozygous
2	c.158G>T	p.Gly53Val						PAS	2021	PMID: 33884304	HEK293	yes	RT	heterozygous	yes	HEK293 only	patch+trafficking	RT	heterozygous
2	c.160T>C	p.Tyr54His	LQTS|SCA	Uncertain significance	Oct 16, 2021			PAS	2014	PMID: 25417810	HEK293	no	RT		yes	>1 cellular model (without IPS)	patch+trafficking	RT	homozygous and heterozygous
2		p.Tyr54His						PAS	2018	PMID: 29725305	HEK293	no		homozygous	yes	>1 cellular model (without IPS)	patch+trafficking	RT
2		p.Tyr54His						PAS	2021	PMID: 33884304	HEK293	yes	RT	heterozygous	yes	>1 cellular model (without IPS)	patch+trafficking	RT	homozygous and heterozygous
2		p.Tyr54His						PAS	2021	PMID: 34002542	Xenopus oocytes	yes	RT	homozygous	no	>1 cellular model (without IPS)	patch+trafficking	RT	homozygous and heterozygous
2	c.164C>T	p.Ser55Leu	LQTS|NP	Conflicting interpretations of pathogenicity	Sep 1, 2021			PAS	2014	PMID: 25417810	HEK293	no	RT		yes	>1 cellular model (without IPS)	patch+trafficking	RT	homozygous and heterozygous
2		p.Ser55Leu						PAS	2018	PMID: 29330128	CHO	yes	nd	homozygous	no	>1 cellular model (without IPS)	patch+trafficking	RT	homozygous and heterozygous
2		p.Ser55Leu						PAS	2021	PMID: 33884304	HEK293	yes	RT	heterozygous	yes	>1 cellular model (without IPS)	patch+trafficking	RT	homozygous and heterozygous
2	c.167G>A	p.Arg56Gln	LQTS	Likely pathogenic	Sep 1, 2021			PAS	1999	PMID: 10187793	Xenopus oocytes	yes	RT	homozygous and heterozygous	no	>1 cellular model (without IPS)	patch+trafficking	RT and 37°C	homozygous and heterozygous
2		p.Arg56Gln						PAS	2005	PMID: 15475579	HEK293	yes	RT and 37°C	homozygous and heterozygous	no	>1 cellular model (without IPS)	patch+trafficking	RT and 37°C	homozygous and heterozygous
2		p.Arg56Gln						PAS	2011	PMID: 21536673	HEK293	yes	RT	homozygous	yes	>1 cellular model (without IPS)	patch+trafficking	RT and 37°C	homozygous and heterozygous
2		p.Arg56Gln						PAS	2012	PMID: 22396785	HEK293	no			yes	>1 cellular model (without IPS)	patch+trafficking	RT and 37°C
2		p.Arg56Gln						PAS	2013	PMID: 23303164	zebrafish	yes	RT	homozygous	no	>1 cellular model (without IPS)	patch+trafficking	RT and 37°C	homozygous and heterozygous
2		p.Arg56Gln						PAS	2013	PMID: 23721480	CHO	yes	RT	homozygous	yes	>1 cellular model (without IPS)	patch+trafficking	RT and 37°C	homozygous and heterozygous
2		p.Arg56Gln						PAS	2014	PMID: 25417810	HEK293	no	RT		yes	>1 cellular model (without IPS)	patch+trafficking	RT and 37°C	homozygous and heterozygous
2		p.Arg56Gln						PAS	2016	PMID: 26958806	Xenopus oocytes	no	RT		yes	>1 cellular model (without IPS)	patch+trafficking	RT and 37°C	homozygous and heterozygous
2		p.Arg56Gln						PAS	2018	PMID: 29725305	HEK293	no		homozygous	yes	>1 cellular model (without IPS)	patch+trafficking	RT and 37°C
2		p.Arg56Gln						PAS	2020	PMID: 31557540	HEK293	yes	RT	homozygous and heterozygous	yes	>1 cellular model (without IPS)	patch+trafficking	RT and 37°C	homozygous and heterozygous
2		p.Arg56Gln						PAS	2021	PMID: 33884304	HEK293	yes	RT	heterozygous	yes	>1 cellular model (without IPS)	patch+trafficking	RT and 37°C	homozygous and heterozygous
2		p.Arg56Gln						PAS	2021	PMID: 34398210	Xenopus oocytes and HEK293	yes	RT for Xenopus oocytes and 37°C for HEK293	homozygous	no	>1 cellular model (without IPS)	patch+trafficking	RT and 37°C	homozygous and heterozygous
2	c.167G>T	p.Arg56Leu	LQTS|NP	Conflicting interpretations of pathogenicity	Oct 2, 2021	LQTS	heterozygous	PAS	2021	PMID: 33884304	HEK293	yes	RT	heterozygous	yes	HEK293 only	patch+trafficking	RT	heterozygous
2	c.169G>C	p.Ala57Pro	LQTS	Uncertain significance	Aug 31, 2021			PAS	2014	PMID: 25417810	HEK293	no	RT		yes	HEK293 only	patch+trafficking	RT	heterozygous
2		p.Ala57Pro						PAS	2018	PMID: 29725305	HEK293	no		homozygous	yes	HEK293 only	patch+trafficking	RT
2		p.Ala57Pro						PAS	2021	PMID: 33884304	HEK293	yes	RT	heterozygous	yes	HEK293 only	patch+trafficking	RT	heterozygous
2	c.169G>A	p.Ala57Thr	LQTS	Uncertain significance	Aug 24, 2021			PAS	2021	PMID: 33884304	HEK293	yes	RT	heterozygous	yes	HEK293 only	patch+trafficking	RT	heterozygous
2	c.170C>T	p.Ala57Val	LQTS|NP	Conflicting interpretations of pathogenicity	Aug 29, 2021			PAS	2021	PMID: 33884304	HEK293	yes	RT	heterozygous	yes	HEK293 only	patch+trafficking	RT	heterozygous
2	c.172G>A	p.Glu58Lys	LQTS|NP	Likely pathogenic	Oct 8, 2021	LQTS	heterozygous	PAS	2013	DOI: 10.1016/j.joa.2013.08.004	CHO	yes	37°C	homozygous and heterozygous	no	>1 cellular model (without IPS)	patch+trafficking	RT and 37°C	homozygous and heterozygous
2		p.Glu58Lys						PAS	2021	PMID: 33884304	HEK293	yes	RT	heterozygous	yes	>1 cellular model (without IPS)	patch+trafficking	RT and 37°C	homozygous and heterozygous
2	c.173A>C	p.Glu58Ala	LQTS	not provided				PAS	2014	PMID: 25417810	HEK293	no	RT		yes	HEK293 only	patch+trafficking	RT	heterozygous
2		p.Glu58Ala						PAS	2018	PMID: 29725305	HEK293	no		homozygous	yes	HEK293 only	patch+trafficking	RT
2		p.Glu58Ala						PAS	2021	PMID: 33884304	HEK293	yes	RT	heterozygous	yes	HEK293 only	patch+trafficking	RT	heterozygous
2	c.173A>G	p.Glu58Gly	NP	Likely pathogenic	Jan 14, 2021			PAS	2014	PMID: 25417810	HEK293	no	RT		yes	HEK293 only	patch+trafficking	RT	heterozygous
2		p.Glu58Gly						PAS	2021	PMID: 33884304	HEK293	yes	RT	heterozygous	yes	HEK293 only	patch+trafficking	RT	heterozygous
2	c.174G>C	p.Glu58Asp	LQTS	not provided				PAS	2014	PMID: 25417810	HEK293	yes	RT	homozygous	yes	HEK293 only	patch+trafficking	RT	homozygous and heterozygous
2		p.Glu58Asp						PAS	2021	PMID: 33884304	HEK293	yes	RT	heterozygous	yes	HEK293 only	patch+trafficking	RT	homozygous and heterozygous
2	c.176T>A	p.Val59Glu				LQTS	heterozygous	PAS	2021	PMID: 33884304	HEK293	yes	RT	heterozygous	yes	HEK293 only	patch+trafficking	RT	heterozygous
2	c.176T>G	p.Val59Gly				NP	heterozygous	PAS	2021	PMID: 33884304	HEK293	yes	RT	heterozygous	yes	HEK293 only	patch+trafficking	RT	heterozygous
2	c.182A>G	p.Gln61Arg						PAS	2021	PMID: 33884304	HEK293	yes	RT	heterozygous	yes	HEK293 only	patch+trafficking	RT	heterozygous
2	c.185G>A	p.Arg62Gln	LQTS	Uncertain significance	Aug 31, 2021			PAS	2021	PMID: 33884304	HEK293	yes	RT	heterozygous	yes	HEK293 only	patch+trafficking	RT	heterozygous
2	c.188C>A	p.Pro63His	LQTS|NP	Conflicting interpretations of pathogenicity	Feb 22, 2022			PAS	2021	PMID: 33884304	HEK293	yes	RT	heterozygous	yes	HEK293 only	patch+trafficking	RT	heterozygous
2	c.188C>T	p.Pro63Leu	LQTS	Uncertain significance	Sep 24, 2021			PAS	2021	PMID: 33884304	HEK293	yes	RT	heterozygous	yes	HEK293 only	patch+trafficking	RT	heterozygous
2	c.191G>A	p.Cys64Tyr	LQTS	not provided		LQTS	heterozygous	PAS	2013	PMID: 23721480	CHO	yes	RT	homozygous	yes	>1 cellular model (without IPS)	patch+trafficking	RT	homozygous and heterozygous
2		p.Cys64Tyr						PAS	2014	PMID: 25417810	HEK293	no	RT		yes	>1 cellular model (without IPS)	patch+trafficking	RT	homozygous and heterozygous
2		p.Cys64Tyr						PAS	2016	PMID: 26958806	Xenopus oocytes	yes	RT	homozygous	yes	>1 cellular model (without IPS)	patch+trafficking	RT	homozygous and heterozygous
2		p.Cys64Tyr						PAS	2021	PMID: 33884304	HEK293	yes	RT	heterozygous	yes	>1 cellular model (without IPS)	patch+trafficking	RT	homozygous and heterozygous
2		p.Cys64Tyr						PAS	2021	PMID: 34841674	CHO	yes	RT	homozygous	yes	>1 cellular model (without IPS)	patch+trafficking	RT	homozygous and heterozygous
2	c.192C>G	p.Cys64Trp	LQTS	not provided				PAS	2014	PMID: 25417810	HEK293	no	RT		yes	HEK293 only	patch+trafficking	RT	heterozygous
2		p.Cys64Trp						PAS	2021	PMID: 33884304	HEK293	yes	RT	heterozygous	yes	HEK293 only	patch+trafficking	RT	heterozygous
2	c.193A>C	p.Thr65Pro	LQTS	Pathogenic	Dec 13, 2002	LQTS	heterozygous	PAS	2002	PMID: 12354768	HEK293	yes	RT	homozygous and heterozygous	yes	>1 cellular model (without IPS)	patch+trafficking	RT	homozygous and heterozygous
2		p.Thr65Pro						PAS	2013	PMID: 23721480	CHO	yes	RT	homozygous	yes	>1 cellular model (without IPS)	patch+trafficking	RT	homozygous and heterozygous
2		p.Thr65Pro						PAS	2021	PMID: 33884304	HEK293	yes	RT	heterozygous	yes	>1 cellular model (without IPS)	patch+trafficking	RT	homozygous and heterozygous
2	c.194C>G	p.Thr65Ser	LQTS	Uncertain significance	Aug 31, 2021			PAS	2021	PMID: 33884304	HEK293	yes	RT	heterozygous	yes	HEK293 only	patch+trafficking	RT	heterozygous
2	c.196T>G	p.Cys66Gly	LQTS	not provided				PAS	1999	PMID: 10187793	Xenopus oocytes	yes	RT	homozygous	no	>1 cellular model (without IPS)	patch only	RT	homozygous and heterozygous
2		p.Cys66Gly						PAS	2011	PMID: 21536673	HEK293	yes	RT	homozygous	yes	>1 cellular model (without IPS)	patch+trafficking	RT	homozygous and heterozygous
2		p.Cys66Gly						PAS	2012	PMID: 22396785	HEK293	no			yes	>1 cellular model (without IPS)	patch+trafficking	RT
2		p.Cys66Gly						PAS	2013	PMID: 23303164	zebrafish	yes	RT	homozygous	no	>1 cellular model (without IPS)	patch+trafficking	RT	homozygous and heterozygous
2		p.Cys66Gly						PAS	2014	PMID: 25417810	HEK293	no	RT		yes	>1 cellular model (without IPS)	patch+trafficking	RT	homozygous and heterozygous
2		p.Cys66Gly						PAS	2016	PMID: 26958806	Xenopus oocytes	yes	RT	homozygous and heterozygous	yes	>1 cellular model (without IPS)	patch+trafficking	RT	homozygous and heterozygous
2		p.Cys66Gly						PAS	2021	PMID: 33884304	HEK293	yes	RT	heterozygous	yes	>1 cellular model (without IPS)	patch+trafficking	RT	homozygous and heterozygous
2	c.196T>C	p.Cys66Arg	LQTS	Uncertain significance	Aug 27, 2021			PAS	2021	PMID: 33884304	HEK293	yes	RT	heterozygous	yes	HEK293 only	patch+trafficking	RT	heterozygous
2	c.197G>A	p.Cys66Tyr	LQTS	Likely pathogenic	May 18, 2018	NP	heterozygous	PAS	2021	PMID: 33884304	HEK293	yes	RT	heterozygous	yes	HEK293 only	patch+trafficking	RT	heterozygous
2	c.200A>G	p.Asp67Gly	LQTS	Uncertain significance	Sep 1, 2021			PAS	2021	PMID: 33884304	HEK293	yes	RT	heterozygous	yes	HEK293 only	patch+trafficking	RT	heterozygous
2	c.202T>C	p.Phe68Leu	NP	Likely pathogenic	May 10, 2014			PAS	2014	PMID: 25417810	HEK293	no	RT		yes	HEK293 only	patch+trafficking	RT	heterozygous
2		p.Phe68Leu						PAS	2021	PMID: 33884304	HEK293	yes	RT	heterozygous	yes	HEK293 only	patch+trafficking	RT	heterozygous
2	c.202T>G	p.Phe68Val						PAS	2021	PMID: 33884304	HEK293	yes	RT	heterozygous	yes	HEK293 only	patch+trafficking	RT	heterozygous
2	c.203T>G	p.Phe68Cys	LQTS	Uncertain significance	Aug 27, 2021	NP	heterozygous	PAS	2021	PMID: 33884304	HEK293	yes	RT	heterozygous	yes	HEK293 only	patch+trafficking	RT	heterozygous
2	c.204C>G	p.Phe68Leu				NP	heterozygous	PAS	2021	PMID: 33884304	HEK293	yes	RT	heterozygous	yes	HEK293 only	patch+trafficking	RT	heterozygous
2	c.206T>C	p.Leu69Pro	LQTS	not provided				PAS	2020	PMID: 32253972	HEK293	yes	RT	homozygous and heterozygous	yes	HEK293 only	patch+trafficking	RT	homozygous and heterozygous
2		p.Leu69Pro						PAS	2021	PMID: 33884304	HEK293	yes	RT	heterozygous	yes	HEK293 only	patch+trafficking	RT	homozygous and heterozygous
2	c.206T>A	p.Leu69Gln	LQTS	Uncertain significance	Dec 12, 2016			PAS	2021	PMID: 33884304	HEK293	yes	RT	heterozygous	yes	HEK293 only	patch+trafficking	RT	heterozygous
2	c.208C>A	p.His70Asn	LQTS	not provided				PAS	2014	PMID: 25417810	HEK293	no	RT		yes	HEK293 only	patch+trafficking	RT	heterozygous
2		p.His70Asn						PAS	2021	PMID: 33884304	HEK293	yes	RT	heterozygous	yes	HEK293 only	patch+trafficking	RT	heterozygous
2	c.209A>G	p.His70Arg	LQTS|NP	Pathogenic/Likely pathogenic	Jun 8, 2022			PAS	1999	PMID: 10187793	Xenopus oocytes	yes	RT	homozygous	no	>1 cellular model (without IPS)	patch+trafficking	RT	homozygous and heterozygous
2		p.His70Arg						PAS	2011	PMID: 21536673	HEK293	yes	RT	homozygous	yes	>1 cellular model (without IPS)	patch+trafficking	RT	homozygous and heterozygous
2		p.His70Arg						PAS	2012	PMID: 22396785	HEK293	no			yes	>1 cellular model (without IPS)	patch+trafficking	RT
2		p.His70Arg						PAS	2013	PMID: 23303164	zebrafish	yes	RT	homozygous	no	>1 cellular model (without IPS)	patch+trafficking	RT	homozygous and heterozygous
2		p.His70Arg						PAS	2014	PMID: 25417810	HEK293	no	RT		yes	>1 cellular model (without IPS)	patch+trafficking	RT	homozygous and heterozygous
2		p.His70Arg						PAS	2016	PMID: 26958806	Xenopus oocytes	yes	RT	homozygous	yes	>1 cellular model (without IPS)	patch+trafficking	RT	homozygous and heterozygous
2		p.His70Arg						PAS	2021	PMID: 33884304	HEK293	yes	RT	heterozygous	yes	>1 cellular model (without IPS)	patch+trafficking	RT	homozygous and heterozygous
2	c.211G>C	p.Gly71Arg	LQTS	Pathogenic/Uncertain significance	Feb 11, 2019/ Sep 30, 2019			PAS	2014	PMID: 25417810	HEK293	no	RT		yes	HEK293 only	patch+trafficking	RT	heterozygous
2		p.Gly71Arg						PAS	2021	PMID: 33884304	HEK293	yes	RT	heterozygous	yes	HEK293 only	patch+trafficking	RT	heterozygous
2	c.212G>A	p.Gly71Glu	CP	Likely pathogenic	Oct 27, 2015			PAS	2021	PMID: 33884304	HEK293	yes	RT	heterozygous	yes	HEK293 only	patch+trafficking	RT	heterozygous
2	c.211G>T	p.Gly71Trp	LQTS	Uncertain significance	Aug 27, 2021			PAS	2021	PMID: 33884304	HEK293	yes	RT	heterozygous	yes	HEK293 only	patch+trafficking	RT	heterozygous
2	c.214C>A	p.Pro72Thr				LQTS	heterozygous	PAS	2021	PMID: 33884304	HEK293	yes	RT	heterozygous	yes	HEK293 only	patch+trafficking	RT	heterozygous
2	c.214C>T	p.Pro72Ser	NP	Pathogenic/Likely pathogenic	Sep 10, 2021			PAS	2021	PMID: 33884304	HEK293	yes	RT	heterozygous	yes	HEK293 only	patch+trafficking	RT	heterozygous
2	c.215C>A	p.Pro72Gln	LQTS|CP|NP	Pathogenic/Likely pathogenic	Dec 15, 2021			PAS	2014	PMID: 25417810	HEK293	no	RT		yes	HEK293 only	patch+trafficking	RT	heterozygous
2		p.Pro72Gln						PAS	2021	PMID: 33884304	HEK293	yes	RT	heterozygous	yes	HEK293 only	patch+trafficking	RT	heterozygous
2	c.215C>G	p.Pro72Arg	LQTS	Uncertain significance	Sep 1, 2021			PAS	2021	PMID: 33884304	HEK293	yes	RT	heterozygous	yes	HEK293 only	patch+trafficking	RT	heterozygous
2	c.215C>T	p.Pro72Leu	NP	Pathogenic	Jul 3, 2019	LQTS	heterozygous	PAS	2014	PMID: 25417810	HEK293	no	RT		yes	>1 cellular model (without IPS)	patch+trafficking	RT	homozygous and heterozygous
2		p.Pro72Leu						PAS	2016	PMID: 26958806	Xenopus oocytes	yes	RT	homozygous	yes	>1 cellular model (without IPS)	patch+trafficking	RT	homozygous and heterozygous
2		p.Pro72Leu						PAS	2021	PMID: 33884304	HEK293	yes	RT	heterozygous	yes	>1 cellular model (without IPS)	patch+trafficking	RT	homozygous and heterozygous
2	c.220A>C	p.Thr74Pro	LQTS	not provided				PAS	2014	PMID: 25417810	HEK293	no	RT		yes	HEK293 only	patch+trafficking	RT	heterozygous
2		p.Thr74Pro						PAS	2021	PMID: 33884304	HEK293	yes	RT	heterozygous	yes	HEK293 only	patch+trafficking	RT	heterozygous
2	c.220A>G	p.Thr74Ala	LQTS	Uncertain significance	Aug 28, 2021			PAS	2021	PMID: 33884304	HEK293	yes	RT	heterozygous	yes	HEK293 only	patch+trafficking	RT	heterozygous
2	c.221C>G	p.Thr74Arg	LQTS|NP	Conflicting interpretations of pathogenicity	Aug 26, 2021			PAS	2014	PMID: 25417810	HEK293	no	RT		yes	>1 cellular model (without IPS)	patch+trafficking	RT	homozygous and heterozygous
2		p.Thr74Arg						PAS	2021	PMID: 33884304	HEK293	yes	RT	heterozygous	yes	>1 cellular model (without IPS)	patch+trafficking	RT	homozygous and heterozygous
2		p.Thr74Arg						PAS	2021	PMID: 34841674	CHO	yes	RT	homozygous and heterozygous	yes	>1 cellular model (without IPS)	patch+trafficking	RT	homozygous and heterozygous
2	c.221C>T	p.Thr74Met	LQTS|SQTS|NP	Conflicting interpretations of pathogenicity	May 4, 2022			PAS	2014	PMID: 25417810	HEK293	no	RT		yes	HEK293 only	patch+trafficking	RT	heterozygous
2		p.Thr74Met						PAS	2021	PMID: 33884304	HEK293	yes	RT	heterozygous	yes	HEK293 only	patch+trafficking	RT	heterozygous
2	c.223C>G	p.Gln75Glu	LQTS	Uncertain significance	Sep 1, 2021			PAS	2021	PMID: 33884304	HEK293	yes	RT	heterozygous	yes	HEK293 only	patch+trafficking	RT	heterozygous
2	c.227G>T	p.Arg76Leu	CA	Uncertain significance	Oct 30, 2018			PAS	2021	PMID: 33884304	HEK293	yes	RT	heterozygous	yes	HEK293 only	patch+trafficking	RT	heterozygous
2	c.232G>C	p.Ala78Pro	LQTS	not provided				PAS	1999	PMID: 10187793	Xenopus oocytes	yes	RT	homozygous	no	>1 cellular model (without IPS)	patch+trafficking	RT	homozygous and heterozygous
2		p.Ala78Pro						PAS	2011	PMID: 21536673	HEK293	yes	RT	homozygous	yes	>1 cellular model (without IPS)	patch+trafficking	RT	homozygous and heterozygous
2		p.Ala78Pro						PAS	2012	PMID: 22396785	HEK293	no			yes	>1 cellular model (without IPS)	patch+trafficking	RT
2		p.Ala78Pro						PAS	2013	PMID: 23303164	zebrafish	yes	RT	homozygous	no	>1 cellular model (without IPS)	patch+trafficking	RT	homozygous and heterozygous
2		p.Ala78Pro						PAS	2013	PMID: 23721480	CHO	yes	RT	homozygous	yes	>1 cellular model (without IPS)	patch+trafficking	RT	homozygous and heterozygous
2		p.Ala78Pro						PAS	2014	PMID: 25417810	HEK293	no	RT		yes	>1 cellular model (without IPS)	patch+trafficking	RT	homozygous and heterozygous
2		p.Ala78Pro						PAS	2016	PMID: 26958806	Xenopus oocytes	no	RT		yes	>1 cellular model (without IPS)	patch+trafficking	RT	homozygous and heterozygous
2		p.Ala78Pro						PAS	2021	PMID: 33884304	HEK293	yes	RT	heterozygous	yes	>1 cellular model (without IPS)	patch+trafficking	RT	homozygous and heterozygous
2	c.233C>G	p.Ala78Gly				NP	heterozygous	PAS	2015	PMID: 27761169	HEK293	no			yes	HEK293 only	patch+trafficking	RT	heterozygous
2		p.Ala78Gly						PAS	2021	PMID: 33884304	HEK293	yes	RT	heterozygous	yes	HEK293 only	patch+trafficking	RT	heterozygous
2	c.232G>A	p.Ala78Thr	NP	Likely pathogenic	Jun 22, 2021			PAS	2015	PMID: 27761169	HEK293	yes	37°C	homozygous	yes	HEK293 only	patch+trafficking	RT and 37°C	homozygous and heterozygous
2		p.Ala78Thr						PAS	2021	PMID: 33884304	HEK293	yes	RT	heterozygous	yes	HEK293 only	patch+trafficking	RT and 37°C	homozygous and heterozygous
2	c.233C>T	p.Ala78Val	LQTS	Uncertain significance	Aug 31, 2021			PAS	2021	PMID: 33884304	HEK293	yes	RT	heterozygous	yes	HEK293 only	patch+trafficking	RT	heterozygous
2	c.235G>T	p.Ala79Ser	LQTS	Uncertain significance	Aug 13, 2021			PAS	2021	PMID: 33884304	HEK293	yes	RT	heterozygous	yes	HEK293 only	patch+trafficking	RT	heterozygous
2	c.235G>A	p.Ala79Thr	LQTS|CA|NP	Uncertain significance	Sep 17, 2021	NP	heterozygous	PAS	2021	PMID: 33884304	HEK293	yes	RT	heterozygous	yes	HEK293 only	patch+trafficking	RT	heterozygous
2	c.235G>C	p.Ala79Pro	NP	Uncertain significance	Dec 2, 2019			PAS	2016	PMID: 26958806	Xenopus oocytes	yes	RT	homozygous and heterozygous	yes	>1 cellular model (without IPS)	patch+trafficking	RT	homozygous and heterozygous
2		p.Ala79Pro						PAS	2021	PMID: 33884304	HEK293	yes	RT	heterozygous	yes	>1 cellular model (without IPS)	patch+trafficking	RT	homozygous and heterozygous
2	c.238G>C	p.Ala80Pro	LQTS	not provided				PAS	2011	PMID: 21496174	CHO	yes	RT	homozygous and heterozygous	yes	>1 cellular model (without IPS)	patch+trafficking	RT	homozygous and heterozygous
2		p.Ala80Pro						PAS	2021	PMID: 33884304	HEK293	yes	RT	heterozygous	yes	>1 cellular model (without IPS)	patch+trafficking	RT	homozygous and heterozygous
2	c.238G>A	p.Ala80Thr	NP	Uncertain significance	Dec 27, 2019			PAS	2021	PMID: 33884304	HEK293	yes	RT	heterozygous	yes	HEK293 only	patch+trafficking	RT	heterozygous
2	c.239C>T	p.Ala80Val	SCA	not provided				PAS	2021	PMID: 33884304	HEK293	yes	RT	heterozygous	yes	HEK293 only	patch+trafficking	RT	heterozygous
2	c.243G>C	p.Gln81His	LQTS	Uncertain significance	Aug 27, 2021	LQTS	heterozygous	PAS	2021	PMID: 33884304	HEK293	yes	RT	heterozygous	yes	HEK293 only	patch+trafficking	RT	heterozygous
2	c.245T>C	p.Ile82Thr	LQTS	Likely pathogenic	Jun 5, 2017			PAS	2021	PMID: 33884304	HEK293	yes	RT	heterozygous	yes	HEK293 only	patch+trafficking	RT	heterozygous
2	c.246C>G	p.Ile82Met				LQTS|HCM	heterozygous	PAS	2021	PMID: 33884304	HEK293	yes	RT	heterozygous	yes	HEK293 only	patch+trafficking	RT	heterozygous
2	c.247G>T	p.Ala83Ser	LQTS	Uncertain significance	Aug 27, 2021			PAS	2021	PMID: 33884304	HEK293	yes	RT	heterozygous	yes	HEK293 only	patch+trafficking	RT	heterozygous
2	c.251A>G	p.Gln84Arg	LQTS	Uncertain significance	Oct 6, 2021			PAS	2021	PMID: 33884304	HEK293	yes	RT	heterozygous	yes	HEK293 only	patch+trafficking	RT	heterozygous
2	c.253G>C	p.Ala85Pro	NP	Uncertain significance	Mar 24, 2022			PAS	2021	PMID: 33884304	HEK293	yes	RT	heterozygous	yes	HEK293 only	patch+trafficking	RT	heterozygous
2	c.253G>A	p.Ala85Thr	LQTS	Uncertain significance	Aug 31, 2021			PAS	2021	PMID: 33884304	HEK293	yes	RT	heterozygous	yes	HEK293 only	patch+trafficking	RT	heterozygous
2	c.254C>T	p.Ala85Val	LQTS	not provided				PAS	2014	PMID: 25417810	HEK293	no	RT		yes	HEK293 only	patch+trafficking	RT	heterozygous
2		p.Ala85Val						PAS	2021	PMID: 33884304	HEK293	yes	RT	heterozygous	yes	HEK293 only	patch+trafficking	RT	heterozygous
2	c.257T>C	p.Leu86Pro	NP	Uncertain significance	Dec 31, 2020			PAS	2014	PMID: 25417810	HEK293	no	RT		yes	HEK293 only	patch+trafficking	RT	heterozygous
2		p.Leu86Pro						PAS	2021	PMID: 33884304	HEK293	yes	RT	heterozygous	yes	HEK293 only	patch+trafficking	RT	heterozygous
2	c.257T>G	p.Leu86Arg	SQTS	Pathogenic	May 4, 2022			PAS	1999	PMID: 10187793	Xenopus oocytes	yes	RT	homozygous	no	>1 cellular model (without IPS)	patch+trafficking	RT	homozygous and heterozygous
2		p.Leu86Arg						PAS	2011	PMID: 21536673	HEK293	yes	RT	homozygous	yes	>1 cellular model (without IPS)	patch+trafficking	RT	homozygous and heterozygous
2		p.Leu86Arg						PAS	2012	PMID: 22396785	HEK293	no			yes	>1 cellular model (without IPS)	patch+trafficking	RT
2		p.Leu86Arg						PAS	2013	PMID: 23303164	zebrafish	yes	RT	homozygous	no	>1 cellular model (without IPS)	patch+trafficking	RT	homozygous and heterozygous
2		p.Leu86Arg						PAS	2014	PMID: 25417810	HEK293	no	RT		yes	>1 cellular model (without IPS)	patch+trafficking	RT	homozygous and heterozygous
2		p.Leu86Arg						PAS	2016	PMID: 26958806	Xenopus oocytes	yes	RT	homozygous and heterozygous	yes	>1 cellular model (without IPS)	patch+trafficking	RT	homozygous and heterozygous
2		p.Leu86Arg						PAS	2020	PMID: 31557540	HEK293	yes	RT	homozygous and heterozygous	yes	>1 cellular model (without IPS)	patch+trafficking	RT	homozygous and heterozygous
2		p.Leu86Arg						PAS	2021	PMID: 33884304	HEK293	yes	RT	heterozygous	yes	>1 cellular model (without IPS)	patch+trafficking	RT	homozygous and heterozygous
2	c.260T>C	p.Leu87Pro	NP	Likely pathogenic		LQTS	heterozygous	PAS	2014	PMID: 25417810	HEK293	no	RT		yes	HEK293 only	patch+trafficking	RT	heterozygous
2		p.Leu87Pro						PAS	2021	PMID: 33884304	HEK293	yes	RT	heterozygous	yes	HEK293 only	patch+trafficking	RT	heterozygous
2	c.263G>A	p.Gly88Asp				NP	heterozygous	PAS	2021	PMID: 33884304	HEK293	yes	RT	heterozygous	yes	HEK293 only	patch+trafficking	RT	heterozygous
2	c.266C>T	p.Ala89Val						PAS	2021	PMID: 33884304	HEK293	yes	RT	heterozygous	yes	HEK293 only	patch+trafficking	RT	heterozygous
2	c.268G>A	p.Glu90Lys						PAS	2018	PMID: 29752375	HEK293	yes	RT	homozygous and heterozygous	yes	HEK293 only	patch+trafficking	RT	homozygous and heterozygous
2		p.Glu90Lys						PAS	2021	PMID: 33884304	HEK293	yes	RT	heterozygous	yes	HEK293 only	patch+trafficking	RT	homozygous and heterozygous
2	c.272A>T	p.Glu91Val	LQTS	Uncertain significance	Nov 11, 2021			PAS	2021	PMID: 33884304	HEK293	yes	RT	heterozygous	yes	HEK293 only	patch+trafficking	RT	heterozygous
2	c.273G>T	p.Glu91Asp	NP	Uncertain significance	May 16, 2019	LQTS	heterozygous	PAS	2021	PMID: 33884304	HEK293	yes	RT	heterozygous	yes	HEK293 only	patch+trafficking	RT	heterozygous
2	c.274C>T	p.Arg92Cys	LQTS|CA|NP	Uncertain significance	Nov 30, 2021	NP	heterozygous	PAS	2021	PMID: 33884304	HEK293	yes	RT	heterozygous	yes	HEK293 only	patch+trafficking	RT	heterozygous
2	c.275G>T	p.Arg92Leu	NP	Uncertain significance	Jun 25, 2019	NP	heterozygous	PAS	2021	PMID: 33884304	HEK293	yes	RT	heterozygous	yes	HEK293 only	patch+trafficking	RT	heterozygous
2	c.275G>C	p.Arg92Pro	LQTS	Uncertain significance	Jun 26, 2019			PAS	2021	PMID: 33884304	HEK293	yes	RT	heterozygous	yes	HEK293 only	patch+trafficking	RT	heterozygous
2	c.277A>G	p.Lys93Glu				DCM	heterozygous	PAS	2021	PMID: 33884304	HEK293	yes	RT	heterozygous	yes	>1 cellular model (without IPS)	patch+trafficking	RT	homozygous and heterozygous
2		p.Lys93Glu						PAS	2021	PMID: 34841674	CHO	yes	RT	homozygous	yes	>1 cellular model (without IPS)	patch+trafficking	RT	homozygous and heterozygous
2	c.278A>G	p.Lys93Arg	LQTS|CA|CP|NP	Likely benign	Dec 9, 2021	NP	heterozygous	PAS	2021	PMID: 33884304	HEK293	yes	RT	heterozygous	yes	HEK293 only	patch+trafficking	RT	heterozygous
2		p.Lys93Arg						PAS	2022	PMID: 35688147	HEK293	yes	nd	heterozygous	no	HEK293 only	patch+trafficking	RT	heterozygous
2	c.280G>C	p.Val94Leu	LQTS	Uncertain significance	Aug 24, 2021			PAS	2021	PMID: 33884304	HEK293	yes	RT	heterozygous	yes	HEK293 only	patch+trafficking	RT	heterozygous
2	c.280G>A	p.Val94Met	LQTS	Uncertain significance	Oct 16, 2021			PAS	2021	PMID: 33884304	HEK293	yes	RT	heterozygous	yes	HEK293 only	patch+trafficking	RT	heterozygous
2	c.281T>G	p.Val94Gly	LQTS	Uncertain significance	Aug 31, 2021			PAS	2014	PMID: 25417810	HEK293	no	RT		yes	HEK293 only	patch+trafficking	RT	heterozygous
2		p.Val94Gly						PAS	2021	PMID: 33884304	HEK293	yes	RT	heterozygous	yes	HEK293 only	patch+trafficking	RT	heterozygous
2	c.284A>C	p.Glu95Ala	LQTS|NP	Uncertain significance	Aug 27, 2021			PAS	2021	PMID: 33884304	HEK293	yes	RT	heterozygous	yes	HEK293 only	patch+trafficking	RT	heterozygous
2	c.284A>G	p.Glu95Gly						PAS	2021	PMID: 33884304	HEK293	yes	RT	heterozygous	yes	HEK293 only	patch+trafficking	RT	heterozygous
2	c.286A>G	p.Ile96Val	LQTS	not provided				PAS	2020	PMID: 31493592	TSA201	yes	RT	heterozygous	yes	>1 cellular model (without IPS)	patch+trafficking	RT	heterozygous
2		p.Ile96Val						PAS	2021	PMID: 33884304	HEK293	yes	RT	heterozygous	yes	>1 cellular model (without IPS)	patch+trafficking	RT	heterozygous
2	c.287T>C	p.Ile96Thr	LQTS	not provided		LQTS	heterozygous	PAS	2013	PMID: 23721480	CHO	yes	RT	homozygous	yes	>1 cellular model (without IPS)	patch+trafficking	RT	homozygous and heterozygous
2		p.Ile96Thr						PAS	2014	PMID: 25417810	HEK293	no	RT		yes	>1 cellular model (without IPS)	patch+trafficking	RT	homozygous and heterozygous
2		p.Ile96Thr						PAS	2021	PMID: 33884304	HEK293	yes	RT	heterozygous	yes	>1 cellular model (without IPS)	patch+trafficking	RT	homozygous and heterozygous
2		p.Ile96Thr						PAS	2021	PMID: 34841674	CHO	yes	RT	homozygous and heterozygous	yes	>1 cellular model (without IPS)	patch+trafficking	RT	homozygous and heterozygous
2	c.289G>C	p.Ala97Pro				LQTS	heterozygous	PAS	2021	PMID: 33884304	HEK293	yes	RT	heterozygous	yes	HEK293 only	patch+trafficking	RT	heterozygous
2	c.290C>G	p.Ala97Gly	NP	Uncertain significance	May 16, 2012	LQTS	heterozygous	PAS	2021	PMID: 33884304	HEK293	yes	RT	heterozygous	yes	HEK293 only	patch+trafficking	RT	heterozygous
2	c.293T>G	p.Phe98Cys	LQTS	Uncertain significance	Aug 31, 2021			PAS	2021	PMID: 33884304	HEK293	yes	RT	heterozygous	yes	HEK293 only	patch+trafficking	RT	heterozygous
2	c.293T>C	p.Phe98Ser						PAS	2014	PMID: 25417810	HEK293	no	RT		yes	HEK293 only	patch+trafficking	RT	heterozygous
2		p.Phe98Ser						PAS	2021	PMID: 33884304	HEK293	yes	RT	heterozygous	yes	HEK293 only	patch+trafficking	RT	heterozygous
2	c.296A>C	p.Tyr99Ser	LQTS	not provided				PAS	2014	PMID: 25417810	HEK293	no	RT		yes	>1 cellular model (without IPS)	patch+trafficking	RT	homozygous and heterozygous
2		p.Tyr99Ser						PAS	2016	PMID: 26958806	Xenopus oocytes	yes	RT	homozygous	yes	>1 cellular model (without IPS)	patch+trafficking	RT	homozygous and heterozygous
2		p.Tyr99Ser						PAS	2021	PMID: 33884304	HEK293	yes	RT	heterozygous	yes	>1 cellular model (without IPS)	patch+trafficking	RT	homozygous and heterozygous
2	c.296A>G	p.Tyr99Cys	NP	Likely pathogenic	Jan 21, 2020	LQTS|CA	heterozygous	PAS	2021	PMID: 33884304	HEK293	yes	RT	heterozygous	yes	HEK293 only	patch+trafficking	RT	heterozygous
2	c.298C>G	p.Arg100Gly	SQTS|CP|NP	Conflicting interpretations of pathogenicity	May 4, 2022	LQTS	heterozygous	PAS	2014	PMID: 25417810	HEK293	no	RT		yes	HEK293 only	patch+trafficking	RT	heterozygous
2		p.Arg100Gly						PAS	2021	PMID: 33884304	HEK293	yes	RT	heterozygous	yes	HEK293 only	patch+trafficking	RT	heterozygous
2	c.298C>T	p.Arg100Trp	LQTS	Uncertain significance	Aug 28, 2021			PAS	2014	PMID: 25417810	HEK293	no	RT		yes	HEK293 only	patch+trafficking	RT	heterozygous
2		p.Arg100Trp						PAS	2021	PMID: 33884304	HEK293	yes	RT	heterozygous	yes	HEK293 only	patch+trafficking	RT	heterozygous
2	c.299G>A	p.Arg100Gln	LQTS|NP	Conflicting interpretations of pathogenicity	Aug 20, 2021	LQTS	heterozygous	PAS	2014	PMID: 25417810	HEK293	no	RT		yes	HEK293 only	patch+trafficking	RT	heterozygous
2		p.Arg100Gln						PAS	2021	PMID: 33884304	HEK293	yes	RT	heterozygous	yes	HEK293 only	patch+trafficking	RT	heterozygous
2	c.299G>T	p.Arg100Leu	LQTS	Uncertain significance	Aug 28, 2021			PAS	2021	PMID: 33884304	HEK293	yes	RT	heterozygous	yes	HEK293 only	patch+trafficking	RT	heterozygous
2	c.301A>C	p.Lys101Gln				NP	heterozygous	PAS	2021	PMID: 33884304	HEK293	yes	RT	heterozygous	yes	HEK293 only	patch+trafficking	RT	heterozygous
2	c.301A>G	p.Lys101Glu	LQTS|SQTS|NP	Conflicting interpretations of pathogenicity	May 4, 2022			PAS	2014	PMID: 25417810	HEK293	no	RT		yes	HEK293 only	patch+trafficking	RT	heterozygous
2		p.Lys101Glu						PAS	2021	PMID: 33884304	HEK293	yes	RT	heterozygous	yes	HEK293 only	patch+trafficking	RT	heterozygous
2	c.302A>G	p.Lys101Arg	NP	Uncertain significance	Feb 15, 2021			PAS	2021	PMID: 33884304	HEK293	yes	RT	heterozygous	yes	HEK293 only	patch+trafficking	RT	heterozygous
2	c.303A>T	p.Lys101Asn	NP	Pathogenic	Apr 28, 2014			PAS	2021	PMID: 33884304	HEK293	yes	RT	heterozygous	yes	HEK293 only	patch+trafficking	RT	heterozygous
2	c.304G>C	p.Asp102His						PAS	2021	PMID: 33884304	HEK293	yes	RT	heterozygous	yes	HEK293 only	patch+trafficking	RT	heterozygous
2	c.305A>C	p.Asp102Ala	LQTS	Uncertain significance	Oct 18, 2021	NP	heterozygous	PAS	2014	PMID: 25417810	HEK293	no	RT		yes	HEK293 only	patch+trafficking	RT	heterozygous
2		p.Asp102Ala						PAS	2021	PMID: 33884304	HEK293	yes	RT	heterozygous	yes	HEK293 only	patch+trafficking	RT	heterozygous
2	c.305A>T	p.Asp102Val	LQTS	not provided				PAS	2021	PMID: 33884304	HEK293	yes	RT	heterozygous	yes	HEK293 only	patch+trafficking	RT	heterozygous
3	c.312C>G	p.Ser104Arg	LQTS	Uncertain significance	Aug 30, 2021			PAS
3	c.313T>G	p.Cys105Gly				LQTS	heterozygous	PAS
3	c.316T>G	p.Phe106Val						PAS
3	c.317T>A	p.Phe106Tyr	LQTS	not provided				PAS	2014	PMID: 25417810	HEK293	no	RT		yes		trafficking only	RT
3	c.318C>A	p.Phe106Leu	LQTS	not provided				PAS	2014	PMID: 25417810	HEK293	no	RT		yes		trafficking only	RT
3	c.322T>C	p.Cys108Arg	LQTS	Uncertain significance	Jan 30, 2019			PAS	2014	PMID: 25417810	HEK293	no	RT		yes		trafficking only	RT
3	c.323G>A	p.Cys108Tyr	LQTS	Uncertain significance	Sep 1, 2021			PAS	2017	PMID: 28749435	CHO	yes	RT	homozygous and heterozygous	yes	CHO only	patch+trafficking	RT	homozygous and heterozygous
3	c.326T>C	p.Leu109Pro						PAS
3	c.326T>G	p.Leu109Arg	LQTS	Benign	May 28, 2019			PAS
3	c.328G>A	p.Val110Met	LQTS	Uncertain significance	Oct 21, 2022			PAS
3	c.331G>A	p.Asp111Asn	CA	Uncertain significance	Aug 21, 2019			PAS
3	c.332A>T	p.Asp111Val	LQTS	not provided				PAS	2010	PMID: 20975234	CHO	yes	37°C	homozygous and heterozygous	no	CHO only	patch only	37°C	homozygous and heterozygous
3	c.340C>T	p.Pro114Ser	LQTS	not provided		NP	heterozygous	PAS	2014	PMID: 25417810	HEK293	no	RT		yes	HEK293 only	patch+trafficking	RT	homozygous and heterozygous
3		p.Pro114Ser						PAS	2020	PMID: 31557540	HEK293	yes	RT	homozygous and heterozygous	yes	HEK293 only	patch+trafficking	RT	homozygous and heterozygous
3	c.343G>A	p.Val115Met	LQTS	Uncertain significance	Sep 18, 2021	LQTS	heterozygous	PAS	2014	PMID: 25417810	HEK293	yes	RT	homozygous	yes	HEK293 only	patch+trafficking	RT	homozygous
3	c.344T>G	p.Val115Gly	NP	Pathogenic	Apr 10, 2014			PAS
3	c.352G>C	p.Glu118Gln	LQTS	Uncertain significance	Sep 1, 2021			PAS
3	c.355G>C	p.Asp119His	LQTS|NP	Uncertain significance	Dec 18, 2021			PAS
3	c.362C>T	p.Ala121Val	LQTS	Uncertain significance	Aug 31, 2021			PAS
3	c.371T>C	p.Met124Thr	LQTS	not provided		LQTS	heterozygous	PAS	2004	PMID: 15043509	Xenopus oocytes	yes	RT	homozygous and heterozygous	no	>1 cellular model (without IPS)	patch+trafficking	RT	homozygous and heterozygous
3		p.Met124Thr						PAS	2010	PMID: 20348026	CHO	yes	nd	homozygous	yes	>1 cellular model (without IPS)	patch+trafficking	RT	homozygous and heterozygous
3		p.Met124Thr						PAS	2014	PMID: 25417810	HEK293	no	RT		yes	>1 cellular model (without IPS)	patch+trafficking	RT	homozygous and heterozygous
3	c.371T>G	p.Met124Arg	LQTS	not provided				PAS	2005	PMID: 16029385	CHO	yes	nd	homozygous	no	>1 cellular model (without IPS)	patch+trafficking	RT	homozygous and heterozygous
3		p.Met124Arg						PAS	2011	PMID: 21536673	HEK293	yes	RT	homozygous	yes	>1 cellular model (without IPS)	patch+trafficking	RT	homozygous and heterozygous
3		p.Met124Arg						PAS	2013	PMID: 23303164	zebrafish	yes	RT	homozygous	no	>1 cellular model (without IPS)	patch+trafficking	RT	homozygous and heterozygous
3		p.Met124Arg						PAS	2013	PMID: 23721480	CHO	yes	RT	homozygous	yes	>1 cellular model (without IPS)	patch+trafficking	RT	homozygous and heterozygous
3		p.Met124Arg						PAS	2014	PMID: 25417810	HEK293	yes	RT	homozygous	yes	>1 cellular model (without IPS)	patch+trafficking	RT	homozygous and heterozygous
3		p.Met124Arg						PAS	2020	PMID: 31557540	HEK293	yes	RT	homozygous and heterozygous	yes	>1 cellular model (without IPS)	patch+trafficking	RT	homozygous and heterozygous
3	c.373T>C	p.Phe125Leu	LQTS	Uncertain significance	Aug 31, 2021			PAS
3	c.374T>G	p.Phe125Cys	LQTS|CP	Uncertain significance	Aug 26, 2021			PAS	2014	PMID: 25417810	HEK293	yes	RT	homozygous	yes	HEK293 only	patch+trafficking	RT	homozygous
3	c.377T>A	p.Ile126Asn	LQTS	Uncertain significance	Aug 26, 2021			PAS
3	c.379C>T	p.Leu127Phe	NP	Likely pathogenic	Feb 4, 2014	LQTS	heterozygous	PAS
3	c.383A>G	p.Asn128Ser	LQTS|NP	Uncertain significance	Dec 5, 2021			PAS
3	c.383A>C	p.Asn128Thr	LQTS	Uncertain significance	Sep 24, 2021			PAS
3	c.385T>A	p.Phe129Ile						PAS
3	c.386T>G	p.Phe129Cys				LQTS	heterozygous	PAS
3	c.387C>G	p.Phe129Leu	NP	Likely pathogenic	Nov 7, 2019			PAS
3	c.388G>A	p.Glu130Lys	LQTS|CA	Uncertain significance	Aug 13, 2021			PAS	2014	PMID: 25417810	HEK293	yes	RT	homozygous	yes	HEK293 only	patch+trafficking	RT	homozygous
3	c.391G>T	p.Val131Leu	LQTS|CA|NP	Uncertain significance	Sep 18, 2021	CD| HCM	heterozygous	PAS
3	c.391G>A	p.Val131Met	CA	Uncertain significance	Aug 20, 2019			PAS
3	c.398T>C	p.Met133Thr	LQTS|NP	Uncertain significance	Sep 1, 2021			PAS
3	c.401A>G	p.Glu134Gly	LQTS	Uncertain significance	Oct 5, 2021			PAS
3	c.406G>T	p.Asp136Tyr	LQTS	Uncertain significance	Nov 30, 2021			N-linker
3	c.409A>G	p.Met137Val	SQTS	Uncertain significance	Mar 16, 2020			N-linker
3	c.416G>C	p.Gly139Ala	LQTS	Uncertain significance	Aug 24, 2021			N-linker
3	c.419C>T	p.Ser140Phe						N-linker	2021	PMID: 34002542	Xenopus oocytes	yes	RT	homozygous	no	Xenopus only	patch only	RT	homozygous
3	c.421C>T	p.Pro141Ser	LQTS	Uncertain significance	Aug 27, 2021			N-linker
3	c.422C>T	p.Pro141Leu	LQTS|HCM|CP|CA|NP	Conflicting interpretations of pathogenicity	Dec 12, 2021			N-linker
3	c.424G>A	p.Ala142Thr	LQTS	Uncertain significance	Aug 27, 2021			N-linker
3	c.431A>T	p.Asp144Val	LQTS|CA	Conflicting interpretations of pathogenicity	Oct 18, 2021			N-linker
3	c.434C>T	p.Thr145Ile	LQTS	Uncertain significance	Sep 17, 2021			N-linker
3	c.440A>G	p.His147Arg	LQTS|SQTS|NP	Uncertain significance	Aug 30, 2021			N-linker
3	c.442C>T	p.Arg148Trp	LQTS|CD|CP|CA|NP	Conflicting interpretations of pathogenicity	Dec 17, 2021	LQTS|SIDS|DCM|HCM	heterozygous	N-linker	2014	PMID: 24334129	Xenopus oocytes	yes	RT	homozygous and heterozygous	yes	>1 cellular model (without IPS)	patch+trafficking	RT	homozygous and heterozygous
3		p.Arg148Trp						N-linker	2022	PMID: 35688147	HEK293	yes	nd	heterozygous	no	>1 cellular model (without IPS)	patch+trafficking	RT	homozygous and heterozygous
3	c.443G>A	p.Arg148Gln	LQTS|CA|NP	Uncertain significance	Aug 31, 2021			N-linker
3	c.445G>C	p.Gly149Arg	LQTS	Uncertain significance	Oct 8, 2021			N-linker
3	c.446G>C	p.Gly149Ala	LQTS|SQTS	Uncertain significance	Aug 13, 2021			N-linker
3	c.446G>A	p.Gly149Asp	LQTS	Uncertain significance	Aug 26, 2021			N-linker
3	c.448C>T	p.Pro150Ser	VT	Uncertain significance	Nov 20, 2015			N-linker
3	c.449C>T	p.Pro150Leu	CA	Uncertain significance	Dec 15, 2020	LQTS	heterozygous	N-linker
3	c.451C>G	p.Pro151Ala	LQTS|SQTS|CA	Uncertain significance	Aug 26, 2021			N-linker
3	c.451C>T	p.Pro151Ser	LQTS	Uncertain significance	Aug 28, 2021			N-linker
3	c.455C>T	p.Thr152Ile	LQTS|BS|SQTS	Uncertain significance	Sep 24, 2019			N-linker	2014	PMID: 24400717	CHO	yes	37°C	homozygous	no	CHO only	patch only	37°C	homozygous
3	c.455C>G	p.Thr152Ser	CA|NP	Uncertain significance	Jul 7, 2021			N-linker
3	c.460T>C	p.Trp154Arg	CA	Uncertain significance	Aug 8, 2019			N-linker
4	c.473G>A	p.Gly158Asp	LQTS	Uncertain significance	Aug 14, 2021			N-linker
4	c.476G>A	p.Arg159His	LQTS	Uncertain significance	Sep 1, 2021			N-linker
4	c.478G>T	p.Ala160Ser	LQTS	Uncertain significance	Dec 12, 2021			N-linker
4	c.485C>G	p.Thr162Ser	LQTS	Uncertain significance	Aug 30, 2021			N-linker
4	c.491G>A	p.Arg164His	LQTS|NP	Uncertain significance	Jan 6, 2022	LQTS|RCM	heterozygous	N-linker
4	c.498G>C	p.Lys166Asn	LQTS	Uncertain significance	Oct 13, 2022			N-linker
4	c.499C>G	p.Leu167Val	NP	Uncertain significance	Mar 12, 2019			N-linker
4	c.500T>C	p.Leu167Pro				NP	heterozygous	N-linker
4	c.515C>T	p.Ala172Val	NP	Uncertain significance	Nov 5, 2013			N-linker
4	c.523G>A	p.Ala175Thr	LQTS	Uncertain significance	Sep 1, 2021			N-linker
4	c.523G>T	p.Ala175Ser	LQTS	Uncertain significance	Aug 28, 2021			N-linker
4	c.524C>A	p.Ala175Asp	LQTS|NP	Likely benign	Aug 19, 2021	LQTS|BS	heterozygous	N-linker	2022	PMID: 35688147	HEK293	yes	nd	heterozygous	no	HEK293 only	patch only	nd	heterozygous
4	c.526C>T	p.Arg176Trp	LQTS|SQTS|CP|NP	Conflicting interpretations of pathogenicity; risk factor	Sep 1, 2022	LQTS	heterozygous and homozygous	N-linker	2010	PMID: 19673885	CHO	yes	RT	homozygous and heterozygous	no	> 1 cellular model with IPS	patch+trafficking	RT	homozygous and heterozygous
4		p.Arg176Trp						N-linker	2006	PMID: 16754261	COS7	yes	RT	homozygous and heterozygous	no	> 1 cellular model with IPS	patch+trafficking	RT	homozygous and heterozygous
4		p.Arg176Trp						N-linker	2012	PMID: 22052944	IPSC	yes	RT	heterozygous	no	> 1 cellular model with IPS	patch+trafficking	RT	homozygous and heterozygous
4		p.Arg176Trp						N-linker	2013	PMID: 23303164	zebrafish	yes	RT	homozygous	no	> 1 cellular model with IPS	patch+trafficking	RT	homozygous and heterozygous
4		p.Arg176Trp						N-linker	2021	PMID: 34002542	Xenopus oocytes	yes	RT	homozygous	no	> 1 cellular model with IPS	patch+trafficking	RT	homozygous and heterozygous
4		p.Arg176Trp						N-linker	2021	PMID: 34841674	CHO	yes	RT	homozygous	yes	> 1 cellular model with IPS	patch+trafficking	RT	homozygous and heterozygous
4	c.527G>A	p.Arg176Gln	LQTS	Uncertain significance	Sep 1, 2021			N-linker
4	c.530A>C	p.Glu177Ala	LQTS	Uncertain significance	Sep 1, 2021			N-linker
4	c.535T>G	p.Ser179Ala	LQTS	Uncertain significance	Sep 1, 2021			N-linker
4	c.536C>T	p.Ser179Leu	LQTS	Uncertain significance	Aug 17, 2021			N-linker
4	c.541C>T	p.Arg181Trp				LQTS	heterozygous	N-linker
4	c.542G>A	p.Arg181Gln	LQTS|CP|NP	Benign/Likely benign	Dec 17, 2021			N-linker	2010	PMID: 19673885	CHO	yes	RT	homozygous and heterozygous	no	>1 cellular model (without IPS)	patch only	RT	homozygous and heterozygous
4		p.Arg181Gln						N-linker	2013	PMID: 23303164	zebrafish	yes	RT	homozygous	no	>1 cellular model (without IPS)	patch only	RT	homozygous and heterozygous
4		p.Arg181Gln						N-linker	2022	PMID: 35688147	HEK293	yes	nd	heterozygous	no	>1 cellular model (without IPS)	patch only	RT	homozygous and heterozygous
4	c.542G>C	p.Arg181Pro				BS	heterozygous	N-linker
4	c.545C>T	p.Ser182Leu				LQTS	heterozygous	N-linker
4	c.545C>G	p.Ser182Trp	LQTS	Uncertain significance	Sep 1, 2021			N-linker
4	c.553G>A	p.Ala185Thr	LQTS	Uncertain significance	Aug 20, 2021			N-linker
4	c.559G>A	p.Gly187Ser	NP	not provided				N-linker	2020	PMID: 31493592	TSA201	yes	RT	heterozygous	yes	other	patch+trafficking	RT	heterozygous
4	c.562G>A	p.Ala188Thr	LQTS	Uncertain significance	Aug 31, 2021			N-linker
4	c.563C>T	p.Ala188Val	LQTS|NP	Uncertain significance	Aug 13, 2021	DCM	heterozygous	N-linker
4	c.566G>T	p.Gly189Val	LQTS	Uncertain significance	Nov 27, 2021	SIDS	heterozygous	N-linker
4	c.568G>A	p.Ala190Thr	LQTS|SQTS|NP	Conflicting interpretations of pathogenicity	Dec 19, 2021	HCM	heterozygous	N-linker	2022	PMID: 35688147	HEK293	yes	nd	heterozygous	no	HEK293 only	patch only	nd	heterozygous
4	c.572C>T	p.Pro191Leu	LQTS	Uncertain significance	Sep 1, 2021			N-linker
4	c.578C>T	p.Ala193Val	NP	Uncertain significance	Jul 17, 2019			N-linker	2021	PMID: 34002542	Xenopus oocytes	yes	RT	homozygous	no	Xenopus only	patch only	RT	homozygous
4	c.580G>A	p.Val194Met	LQTS|NP	Uncertain significance	Nov 8, 2021			N-linker
4	c.584T>G	p.Val195Gly				NP	heterozygous	N-linker
4	c.591C>A	p.Asp197Glu				NP	heterozygous	N-linker
4	c.589G>A	p.Asp197Asn	LQTS	Uncertain significance	Sep 1, 2021	LQTS|HCM	heterozygous	N-linker
4	c.598C>G	p.Leu200Val	LQTS	Uncertain significance	Nov 22, 2021			N-linker
4	c.602C>T	p.Thr201Met	NP	Uncertain significance	Apr 23, 2013			N-linker
4	c.607G>A	p.Ala203Thr	LQTS|CP	Uncertain significance	Sep 17, 2021			N-linker	2020	PMID: 31493592	TSA201	yes	RT	heterozygous	yes	other	patch+trafficking	RT	heterozygous
4	c.613C>T	p.Pro205Ser	LQTS	Uncertain significance	Oct 29, 2021			N-linker
4	c.613C>A	p.Pro205Thr	LQTS	Uncertain significance	Dec 15, 2021			N-linker
4	c.614C>T	p.Pro205Leu	SQTS	Uncertain significance	Jun 25, 2019			N-linker
4	c.617_618delinsTT	p.Ser206Ile	LQTS|NP	Uncertain significance	Nov 23, 2021			N-linker
4	c.622G>A	p.Glu208Lys	LQTS	Uncertain significance	Sep 1, 2021			N-linker
4	c.629T>C	p.Leu210Pro	LQTS	Uncertain significance	Aug 28, 2021			N-linker
4	c.638A>G	p.Asp213Gly	LQTS	Uncertain significance	Oct 12, 2021			N-linker
4	c.640G>A	p.Glu214Lys	LQTS	Uncertain significance	Nov 9, 2021			N-linker
4	c.644T>G	p.Val215Gly	NP	not provided				N-linker
4	c.647C>T	p.Thr216Ile	LQTS	Uncertain significance	Aug 27, 2021			N-linker
4	c.648_650delinsCAT	p.Ala217Ile				NP	heterozygous	N-linker
4	c.652A>G	p.Met218Val	LQTS	Uncertain significance	Apr 13, 2018			N-linker
4	c.655G>A	p.Asp219Asn	LQTS	Uncertain significance	Aug 27, 2021			N-linker
4	c.656A>T	p.Asp219Val	LQTS	Uncertain significance	Sep 1, 2021			N-linker	2015	PMID: 25914329	HEK293	yes	RT	homozygous and heterozygous	yes	HEK293 only	patch+trafficking	RT	homozygous and heterozygous
4	c.663C>G	p.His221Gln	LQTS	Uncertain significance	Aug 31, 2021			N-linker
4	c.664G>A	p.Val222Met	LQTS	Uncertain significance	Sep 1, 2021			N-linker
4	c.665T>C	p.Val222Ala	LQTS	Uncertain significance	Sep 17, 2021			N-linker
4	c.670G>A	p.Gly224Arg	NP	Uncertain significance	Jul 3, 2019			N-linker
4	c.682G>C	p.Ala228Pro	LQTS	Uncertain significance	Sep 1, 2021			N-linker
4	c.682G>T	p.Ala228Ser				DCM	heterozygous	N-linker
4	c.683C>T	p.Ala228Val	LQTS	Uncertain significance	Dec 8, 2021			N-linker
4	c.685G>A	p.Glu229Lys	LQTS	Uncertain significance	Nov 24, 2021			N-linker
4	c.690_691delinsTT	p.Glu230_Arg231delinsAspTrp	LQTS	Uncertain significance	Aug 26, 2021			N-linker
4	c.692G>A	p.Arg231Gln	LQTS	Uncertain significance	Aug 30, 2021			N-linker
4	c.694C>T	p.Arg232Cys	LQTS	Uncertain significance	Aug 31, 2021			N-linker
4	c.695G>T	p.Arg232Leu	LQTS|CP	Uncertain significance	Aug 20, 2021			N-linker
4	c.695G>C	p.Arg232Pro	LQTS	Uncertain significance	Sep 2, 2021	SCA	heterozygous	N-linker
4	c.697G>T	p.Ala233Ser	LQTS|NP	Likely benign	May 13, 2020			N-linker
4	c.697G>A	p.Ala233Thr	LQTS	Uncertain significance	Oct 13, 2021	SCA	heterozygous	N-linker
4	c.704T>C	p.Val235Ala	NP	Uncertain significance				N-linker
4	c.707G>A	p.Gly236Asp	LQTS	Uncertain significance	Sep 1, 2021			N-linker
4	c.707G>T	p.Gly236Val	LQTS|NP	Uncertain significance	Nov 15, 2021			N-linker
4	c.710C>A	p.Pro237His	LQTS	Uncertain significance	Aug 27, 2021			N-linker
4	c.712G>T	p.Gly238Cys	LQTS	Uncertain significance	Aug 30, 2021			N-linker
4	c.712G>A	p.Gly238Ser	LQTS	not provided				N-linker
4	c.715T>C	p.Gly239Pro				NP	heterozygous	N-linker
4	c.719C>T	p.Pro240Leu	LQTS|NP	Uncertain significance	Aug 27, 2021			N-linker
4	c.722C>T	p.Pro241Leu	LQTS	not provided				N-linker	2016	PMID: 26958806	Xenopus oocytes	no			yes	other	patch+trafficking	RT	heterozygous
4		p.Pro241Leu						N-linker	2020	PMID: 31493592	TSA201	yes	RT	heterozygous	yes	other	patch+trafficking	RT	heterozygous
4	c.724C>G	p.Arg242Gly	LQTS	Uncertain significance	Aug 26, 2021			N-linker
4	c.724C>T	p.Arg242Cys	LQTS	Uncertain significance	Jul 12, 2019			N-linker
4	c.725_726delinsAA	p.Arg242Gln	LQTS	Uncertain significance	Aug 27, 2021			N-linker
4	c.729C>G	p.Ser243Arg	LQTS	Uncertain significance	Aug 31, 2021			N-linker
4	c.730G>A	p.Ala244Thr				LVNC	heterozygous	N-linker
4	c.731C>A	p.Ala244Glu	LQTS	Uncertain significance	Aug 13, 2021			N-linker
4	c.731C>G	p.Ala244Gly	LQTS	Uncertain significance	Oct 14, 2021			N-linker
4	c.731C>T	p.Ala244Val	LQTS	Uncertain significance	Aug 27, 2021			N-linker
4	c.734C>A	p.Pro245His				DCM	heterozygous	N-linker
4	c.736G>T	p.Gly246Cys	LQTS|NP	Conflicting interpretations of pathogenicity	Aug 22, 2021			N-linker
4	c.740A>G	p.Gln247Arg	LQTS	Uncertain significance	Sep 1, 2021			N-linker
4	c.743T>G	p.Leu248Arg	LQTS	Uncertain significance	Mar 22, 2022			N-linker
4	c.748T>A	p.Ser250Thr	LQTS	Uncertain significance	Aug 14, 2021			N-linker
4	c.750_751delinsCT	p.Pro251Ser	LQTS	Uncertain significance	Oct 9, 2021			N-linker
4	c.751C>T	p.Pro251Ser	LQTS	Uncertain significance	Aug 30, 2021			N-linker
4	c.751C>G	p.Pro251Ala	NP	not provided				N-linker
4	c.752C>T	p.Pro251Leu	LQTS	Uncertain significance	Sep 24, 2021			N-linker
4	c.754C>G	p.Arg252Gly	LQTS	not provided				N-linker	2016	PMID: 26958806	Xenopus oocytes	no			yes		trafficking only
4	c.754C>T	p.Arg252Trp	LQTS	Uncertain significance	Aug 18, 2021			N-linker
4	c.755G>A	p.Arg252Gln	LQTS	Uncertain significance	Oct 2, 2021			N-linker
4	c.758C>G	p.Ala253Gly	NP	Uncertain significance	Oct 27, 2014			N-linker
4	c.762C>G	p.His254Gln	NP	not provided				N-linker	2020	PMID: 31493592	TSA201	yes	RT	heterozygous	yes	other	patch+trafficking	RT	heterozygous
4	c.765C>A	p.Ser255Arg				BS	heterozygous	N-linker
4	c.769A>C	p.Asn257His	NP	Uncertain significance	Nov 12, 2018			N-linker
4	c.772C>T	p.Pro258Ser	LQTS	Uncertain significance	Sep 2, 2021			N-linker
4	c.773C>T	p.Pro258Leu	LQTS|NP	Uncertain significance	Oct 20, 2021			N-linker
4	c.775G>A	p.Asp259Asn	LQTS|NP	Uncertain significance	Nov 29, 2021	SIDS	heterozygous	N-linker	2021	PMID: 34002542	Xenopus oocytes	yes	RT	homozygous	no	Xenopus only	patch only	RT	homozygous
4	c.778G>C	p.Ala260Pro	LQTS|HCM	Uncertain significance	Nov 12, 2021			N-linker
4	c.779C>T	p.Ala260Val	LQTS	Uncertain significance	Aug 31, 2021			N-linker
4	c.797G>T	p.Ser266Ile	LQTS	Uncertain significance	Sep 2, 2021			N-linker
4	c.803C>A	p.Ala268Asp	LQTS	Uncertain significance	Sep 4, 2019			N-linker
4	c.803C>G	p.Ala268Gly	LQTS	Uncertain significance	Nov 3, 2021			N-linker
4	c.803C>T	p.Ala268Val	LQTS	Uncertain significance	Nov 16, 2021			N-linker
4	c.805C>T	p.Arg269Trp	LQTS	not provided				N-linker	2020	PMID: 31977013	CHO	yes	RT	homozygous and heterozygous	no	CHO only	patch only	RT	homozygous and heterozygous
4	c.812G>A	p.Arg271His	LQTS|NP	Uncertain significance	Aug 28, 2021			N-linker
4	c.814T>C	p.Ser272Pro				NP	heterozygous	N-linker
4	c.817C>G	p.Arg273Gly	LQTS	Uncertain significance	Aug 28, 2021			N-linker
4	c.818G>A	p.Arg273Gln	SIDS	not provided				N-linker	2008	PMID: 18222468	CHO	yes	RT	heterozygous	no	CHO only	patch only	RT	heterozygous
4	c.821A>G	p.Glu274Gly				BS	heterozygous	N-linker
4	c.823A>C	p.Ser275Arg	LQTS|NP	Uncertain significance	Feb 5, 2022			N-linker
4	c.825C>G	p.Ser275Arg	LQTS	Uncertain significance	Jan 13, 2018			N-linker
4	c.829G>T	p.Ala277Ser	LQTS	Uncertain significance	Jan 22, 2019			N-linker
4	c.830C>A	p.Ala277Asp	LQTS	Uncertain significance	Aug 28, 2021	HCM	heterozygous	N-linker
4	c.832A>T	p.Ser278Cys	LQTS	Uncertain significance	Sep 1, 2021			N-linker
4	c.835G>A	p.Val279Met	SIDS	not provided				N-linker
4	c.838C>T	p.Arg280Cys	LQTS	Uncertain significance	Oct 24, 2021			N-linker
4	c.844G>C	p.Ala282Pro	LQTS	Uncertain significance	Aug 31, 2021			N-linker
4	c.853G>T	p.Ala285Ser	LQTS	Uncertain significance	Jun 14, 2016			N-linker
4	c.853G>A	p.Ala285Thr	LQTS	Uncertain significance	Sep 1, 2021			N-linker
4	c.854C>T	p.Ala285Val	LQTS	Uncertain significance	Aug 28, 2021			N-linker
4	c.859G>A	p.Asp287Asn				SIDS	heterozygous	N-linker
4	c.863T>C	p.Ile288Thr	LQTS	Uncertain significance	Sep 12, 2018			N-linker
4	c.865G>A	p.Glu289Lys	LQTS|SQTS|CP|NP	Uncertain significance	Dec 15, 2021	LQTS	heterozygous	N-linker	2016	PMID: 26958806	Xenopus oocytes	no	RT		yes		trafficking only
4	c.868G>C	p.Ala290Pro	NP	Uncertain significance	Oct 31, 2016			N-linker
4	c.868G>T	p.Ala290Ser	LQTS	Uncertain significance	Jun 14, 2016			N-linker
4	c.872T>G	p.Met291Arg	LQTS|NP	Uncertain significance	Sep 1, 2021			N-linker
4	c.872T>C	p.Met291Thr	LQTS	Uncertain significance	Aug 26, 2021			N-linker
4	c.875G>A	p.Arg292His	LQTS	Uncertain significance	Sep 1, 2021			N-linker
4	c.877_878delinsTT	p.Ala293Phe	LQTS	Uncertain significance	Aug 31, 2021			N-linker
4	c.877G>T	p.Ala293Ser	NP	Uncertain significance	Apr 1, 2014			N-linker
4	c.877G>A	p.Ala293Thr	LQTS	Uncertain significance	Sep 1, 2021			N-linker
4	c.880G>A	p.Gly294Arg	LQTS	Uncertain significance	Aug 30, 2021			N-linker
4	c.881G>T	p.Gly294Val	LQTS	Uncertain significance	Aug 31, 2021	LQTS	heterozygous	N-linker	2018	PMID: 29752375	HEK293	yes	RT	homozygous and heterozygous	yes	HEK293 only	patch+trafficking	RT	homozygous and heterozygous
4	c.889C>T	p.Pro297Ser	LQTS	Uncertain significance	Nov 12, 2021	NP	heterozygous	N-linker
4	c.890C>G	p.Pro297Arg	LQTS	Uncertain significance	Sep 14, 2021			N-linker
4	c.896C>T	p.Pro299Leu	LQTS	Uncertain significance	Dec 8, 2021			N-linker
4	c.899C>T	p.Pro300Leu	LQTS	Uncertain significance	Sep 1, 2021			N-linker
4	c.902_903delinsAT	p.Arg301His	LQTS	Uncertain significance	Aug 27, 2021			N-linker
4	c.902G>T	p.Arg301Leu	LQTS	Uncertain significance	Nov 24, 2021			N-linker
4	c.908C>G	p.Ala303Gly	LQTS	Uncertain significance	Aug 13, 2021			N-linker
4	c.911G>T	p.Ser304Ile	NP	Uncertain significance	Jul 30, 2021			N-linker
4	c.912C>A	p.Ser304Arg	LQTS	Uncertain significance	Sep 1, 2021			N-linker
4	c.913A>T	p.Thr305Ser				LQTS	heterozygous	N-linker
4	c.916G>C	p.Gly306Arg	LQTS	Likely pathogenic	Aug 24, 2021			N-linker
4	c.916G>T	p.Gly306Trp	LQTS|NP	Likely pathogenic	Jul 14, 2021			N-linker
5	c.923T>G	p.Met308Arg	LQTS|CA|NP	Uncertain significance	Jan 1, 2022			N-linker
5	c.925C>A	p.His309Asn				LQTS	heterozygous	N-linker
5	c.925C>T	p.His309Tyr	LQTS	Uncertain significance	Aug 30, 2021			N-linker
5	c.928C>A	p.Pro310Thr	CA	Uncertain significance	Dec 10, 2018			N-linker
5	c.929C>T	p.Pro310Leu	CA	Uncertain significance	Jan 25, 2021			N-linker
5	c.934C>A	p.Arg312Ser				NP	heterozygous	N-linker
5	c.934C>T	p.Arg312Cys	LQTS|SQTS|CA|NP	Conflicting interpretations of pathogenicity	Apr 29, 2021	LQTS	heterozygous	N-linker
5	c.935G>A	p.Arg312His	LQTS|CA	Uncertain significance	Oct 13, 2021			N-linker
5	c.940G>A	p.Gly314Ser	LQTS	not provided				N-linker	2020	PMID: 31493592	TSA201	yes	RT	heterozygous	yes	other	patch+trafficking	RT	heterozygous
5	c.941G>A	p.Gly314Asp	CA	Uncertain significance	Sep 10, 2019			N-linker
5	c.947T>A	p.Leu316His	LQTS	Uncertain significance	Nov 2, 2021			N-linker
5	c.950A>G	p.Asn317Ser	LQTS|SQTS|CA	Uncertain significance	Dec 2, 2021			N-linker
5	c.959C>T	p.Ser320Leu	LQTS	Uncertain significance	Aug 27, 2021	DCM	heterozygous	N-linker
5	c.959C>G	p.Ser320Trp	CA|NP	Uncertain significance	Feb 8, 2021			N-linker
5	c.961G>C	p.Asp321His	LQTS	Uncertain significance	Oct 13, 2021			N-linker
5	c.961G>T	p.Asp321Tyr	LQTS|NP	Uncertain significance	Mar 4, 2019			N-linker
5	c.967G>A	p.Asp323Asn	LQTS	Uncertain significance	Sep 2, 2021			N-linker
5	c.973G>C	p.Val325Leu	LQTS	Uncertain significance	Sep 1, 2021			N-linker
5	c.973G>A	p.Val325Met	LQTS	Uncertain significance	Aug 27, 2021			N-linker
5	c.976C>T	p.Arg326Cys	LQTS	Uncertain significance	Aug 27, 2021			N-linker
5	c.977G>A	p.Arg326His	LQTS	Uncertain significance	Sep 2, 2021			N-linker
5	c.979T>C	p.Tyr327His	LQTS|CA	Uncertain significance	Oct 10, 2021			N-linker
5	c.980A>G	p.Tyr327Cys	CP	Uncertain significance	May 8, 2015			N-linker
5	c.982C>T	p.Arg328Cys	LQTS|CA|CP|NP	Conflicting interpretations of pathogenicity	Nov 21, 2021	LQTS	heterozygous	N-linker	2001	PMID: 11334843	COS7	yes	37°C	homozygous and heterozygous	no	>1 cellular model (without IPS)	patch+trafficking	RT and 37°C	homozygous and heterozygous
5		p.Arg328Cys						N-linker	2005	PMID: 16253915	Xenopus oocytes	yes	RT	homozygous and heterozygous	yes	>1 cellular model (without IPS)	patch+trafficking	RT and 37°C	homozygous and heterozygous
5		p.Arg328Cys						N-linker	2006	PMID: 16432067	HEK293	yes	RT	homozygous	yes	>1 cellular model (without IPS)	patch+trafficking	RT and 37°C	homozygous and heterozygous
5		p.Arg328Cys						N-linker	2013	PMID: 23303164	zebrafish	yes	RT	homozygous	no	>1 cellular model (without IPS)	patch+trafficking	RT and 37°C	homozygous and heterozygous
5		p.Arg328Cys						N-linker	2021	PMID: 34841674	CHO	yes	RT	homozygous	yes	>1 cellular model (without IPS)	patch+trafficking	RT and 37°C	homozygous and heterozygous
5		p.Arg328Cys						N-linker	2022	PMID: 35688147	HEK293	yes	nd	heterozygous	no	>1 cellular model (without IPS)	patch+trafficking	RT and 37°C	homozygous and heterozygous
5	c.982C>A	p.Arg328Ser				DCM	heterozygous	N-linker
5	c.983G>A	p.Arg328His	LQTS|CA|NP	Uncertain significance	Feb 16, 2022	SIDS	heterozygous	N-linker
5	c.985A>G	p.Thr329Ala	LQTS	Uncertain significance	Aug 26, 2021			N-linker	2008	PMID: 19002712	Xenopus oocytes	yes	RT	homozygous	no	Xenopus only	patch only	RT	homozygous
5	c.988A>G	p.Ile330Val	LQTS	Uncertain significance	Dec 3, 2021			N-linker
5	c.995A>G	p.Lys332Arg	LQTS	Uncertain significance	Aug 27, 2021			N-linker
5	c.1001C>T	p.Pro334Leu	LQTS|NP	Conflicting interpretations of pathogenicity	Dec 10, 2021	LQTS	heterozygous	N-linker
5	c.1009A>G	p.Thr337Ala	CA	Uncertain significance	Feb 6, 2020			N-linker
5	c.1010C>G	p.Thr337Ser	LQTS	Uncertain significance	Sep 1, 2021	NP	heterozygous	N-linker
5	c.1017C>G	p.Asn339Lys	LQTS	Uncertain significance	Aug 26, 2021			N-linker
5	c.1018T>C	p.Phe340Leu	CA	Uncertain significance	Jun 14, 2021			N-linker
5	c.1019T>A	p.Phe340Tyr				NP	heterozygous	N-linker
5	c.1024G>A	p.Asp342Asn				NP	heterozygous	N-linker
5	c.1025A>T	p.Asp342Val	LQTS	not provided				N-linker	2009	PMID: 19843919	CHO	yes	37°C	homozygous and heterozygous	no	CHO only	patch only	37°C	homozygous and heterozygous
5	c.1034G>A	p.Gly345Asp				LQTS	heterozygous	N-linker
5	c.1036G>A	p.Asp346Asn	LQTS	Uncertain significance	Sep 1, 2021			N-linker
5	c.1038C>A	p.Asp346Glu	LQTS	Uncertain significance	Nov 19, 2021			N-linker
5	c.1039C>T	p.Pro347Ser	LQTS|CA|CP|NP	Conflicting interpretations of pathogenicity	Dec 7, 2021	LQTS	heterozygous	N-linker	2006	PMID: 16432067	HEK293	yes	RT	homozygous	yes	>1 cellular model (without IPS)	patch+trafficking	RT	homozygous and heterozygous
5		p.Pro347Ser						N-linker	2007	PMID: 17531263	HEK293	yes	RT	homozygous and heterozygous	no	>1 cellular model (without IPS)	patch+trafficking	RT	homozygous and heterozygous
5		p.Pro347Ser						N-linker	2010	PMID: 19673885	CHO	yes	RT	homozygous and heterozygous	no	>1 cellular model (without IPS)	patch+trafficking	RT	homozygous and heterozygous
5		p.Pro347Ser						N-linker	2013	PMID: 23303164	zebrafish	yes	RT	homozygous	no	>1 cellular model (without IPS)	patch+trafficking	RT	homozygous and heterozygous
5		p.Pro347Ser						N-linker	2021	PMID: 34002542	Xenopus oocytes	yes	RT	homozygous	no	>1 cellular model (without IPS)	patch+trafficking	RT	homozygous and heterozygous
5		p.Pro347Ser						N-linker	2022	PMID: 35688147	HEK293	yes	nd	heterozygous	no	>1 cellular model (without IPS)	patch+trafficking	RT	homozygous and heterozygous
5	c.1043T>A	p.Phe348Tyr	LQTS|NP	Uncertain significance	Aug 26, 2021			N-linker
5	c.1052C>T	p.Ser351Leu	LQTS	Conflicting interpretations of pathogenicity	Dec 2, 2021			N-linker
5	c.1054C>T	p.Pro352Ser	CA	Uncertain significance	Nov 16, 2018			N-linker
5	c.1055C>G	p.Pro352Arg	LQTS	Uncertain significance	Aug 31, 2021			N-linker
5	c.1058C>T	p.Thr353Ile	LQTS	Uncertain significance	Aug 27, 2021			N-linker
5	c.1066C>T	p.Arg356Cys	CA	Uncertain significance	Dec 3, 2020	LQTS	heterozygous	N-linker
5	c.1067G>A	p.Arg356His	LQTS|CA|CP|NP	Uncertain significance	Nov 23, 2021			N-linker
5	c.1071G>T	p.Glu357Asp	CA	Uncertain significance	Aug 8, 2019			N-linker
5	c.1073T>A	p.Ile358Asn	CA	Uncertain significance	Jun 8, 2020			N-linker
5	c.1076T>A	p.Ile359Lys	LQTS	Uncertain significance	Aug 31, 2021			N-linker
5	c.1081C>T	p.Pro361Ser	LQTS	Uncertain significance	Sep 1, 2021			N-linker
5	c.1086G>C	p.Lys362Asn	LQTS	Uncertain significance	Aug 30, 2021			N-linker
5	c.1097G>A	p.Arg366Gln	LQTS|CA|NP	Uncertain significance	Oct 31, 2021			N-linker
5	c.1099A>G	p.Thr367Ala	LQTS	Uncertain significance	Aug 31, 2021			N-linker
5	c.1099A>T	p.Thr367Ser	LQTS|CA	Uncertain significance	Aug 24, 2021			N-linker
5	c.1111A>G	p.Thr371Ala	LQTS	Uncertain significance	Sep 16, 2021			N-linker
5	c.1123A>G	p.Thr375Ala	NP	Uncertain significance	Jul 12, 2021			N-linker
5	c.1126C>G	p.Gln376Glu	LQTS	Uncertain significance	Jan 13, 2018	NP	heterozygous	N-linker
6	c.1147G>A	p.Asp383Asn	LQTS	Uncertain significance	Oct 27, 2021			N-linker
6	c.1149C>A	p.Asp383Glu	CA	Uncertain significance	Nov 9, 2018			N-linker
6	c.1178C>T	p.Pro393Leu	LQTS	Uncertain significance	May 19, 2019			N-linker
6	c.1180C>T	p.Arg394Cys	LQTS|NP	Uncertain significance	Dec 15, 2021			N-linker
6	c.1181G>A	p.Arg394His	LQTS|CA	Uncertain significance	Sep 1, 2021			N-linker
6	c.1186C>T	p.His396Tyr	CA	Uncertain significance	Mar 16, 2021			N-linker
6	c.1189C>T	p.Arg397Cys	LQTS|CA|CP	Uncertain significance	Aug 28, 2021	LQTS	heterozygous	N-linker
6	c.1190G>A	p.Arg397His	LQTS|CA	Uncertain significance	Sep 1, 2021			N-linker	2021	PMID: 34002542	Xenopus oocytes	yes	RT	homozygous	no	Xenopus only	patch only	RT	homozygous
6	c.1199T>A	p.Ile400Asn	LQTS	not provided				VSD	2013	PMID: 24021552	HEK293	yes	RT	homozygous	yes	>1 cellular model (without IPS)	patch+trafficking	RT	homozygous
6		p.Ile400Asn						VSD	2017	PMID: 28280240	Xenopus oocytes	yes	RT	homozygous	yes	>1 cellular model (without IPS)	patch+trafficking	RT	homozygous
6		p.Ile400Asn						VSD	2022	PMID: 36339618	HEK293	no			yes	>1 cellular model (without IPS)	patch+trafficking	RT
6	c.1205A>G	p.His402Arg	LQTS	Uncertain significance	Sep 1, 2021	NP	heterozygous	VSD	2017	PMID: 28280240	Xenopus oocytes (HEK293 for trafficking)	yes	RT	homozygous	yes	Xenopus only	patch+trafficking	RT	homozygous
6		p.His402Arg						VSD	2022	PMID: 36339618	HEK293	no			yes	Xenopus only	patch+trafficking	RT
6	c.1225G>A	p.Val409Met	LQTS|CA	Uncertain significance	Jun 24, 2022	HCM	heterozygous	VSD
6	c.1226T>A	p.Val409Glu	CP|NP	Uncertain significance	Jan 16, 2020			VSD
6	c.1229G>C	p.Trp410Ser	LQTS	not provided				VSD	2017	PMID: 28280240	Xenopus oocytes (HEK293 for trafficking)	yes	RT	homozygous	yes	Xenopus only	patch+trafficking	RT	homozygous
6	c.1231G>A	p.Asp411Asn	LQTS	Uncertain significance	Aug 27, 2019			VSD
6	c.1234T>C	p.Trp412Arg				LQTS	heterozygous	VSD
6	c.1237C>T	p.Leu413Phe				NP	heterozygous	VSD
6	c.1238T>G	p.Leu413Arg	LQTS	Likely pathogenic	Aug 30, 2016	NP	heterozygous	VSD
6	c.1238T>C	p.Leu413Pro	LQTS	not provided				VSD	2007	PMID: 18218237	HEK293	yes	ND	homozygous and heterozygous	yes	HEK293 only	patch+trafficking	nd	homozygous and heterozygous
6	c.1240A>G	p.Ile414Val	CA	Uncertain significance	Mar 7, 2019			VSD
6	c.1259A>G	p.Tyr420Cys	LQTS	Uncertain significance	Oct 24, 2021	LQTS	heterozygous	VSD	2017	PMID: 28280240	Xenopus oocytes (HEK293 for trafficking)	yes	RT	homozygous	yes	Xenopus only	patch+trafficking	RT	homozygous
6	c.1262C>A	p.Thr421Lys	NP	Pathogenic	Mar 31, 2013			VSD
6	c.1262C>T	p.Thr421Met	LQTS|NP	Conflicting interpretations of pathogenicity	Sep 20, 2021	NP	heterozygous	VSD	2006	PMID: 16432067	HEK293	no	RT		yes	>1 cellular model (without IPS)	patch+trafficking	RT	homozygous and heterozygous
6		p.Thr421Met						VSD	2012	PMID: 23136156	HEK293	yes	RT	homozygous and heterozygous	yes	>1 cellular model (without IPS)	patch+trafficking	RT	homozygous and heterozygous
6		p.Thr421Met						VSD	2013	PMID: 23303164	zebrafish	yes	RT	homozygous	no	>1 cellular model (without IPS)	patch+trafficking	RT	homozygous and heterozygous
6		p.Thr421Met						VSD	2017	PMID: 28280240	Xenopus oocytes (HEK293 for trafficking)	yes	RT	homozygous	yes	>1 cellular model (without IPS)	patch+trafficking	RT	homozygous and heterozygous
6	c.1264G>A	p.Ala422Thr	NP	Pathogenic	Jul 31, 2012	NP	heterozygous	VSD	2006	PMID: 16432067	HEK293	yes	RT	homozygous	yes	>1 cellular model (without IPS)	patch+trafficking	RT	homozygous and heterozygous
6		p.Ala422Thr						VSD	2012	PMID: 22580281	HEK293	yes	RT	homozygous and heterozygous	yes	>1 cellular model (without IPS)	patch+trafficking	RT	homozygous and heterozygous
6		p.Ala422Thr						VSD	2013	PMID: 23303164	zebrafish	yes	RT	homozygous	no	>1 cellular model (without IPS)	patch+trafficking	RT	homozygous and heterozygous
6		p.Ala422Thr						VSD	2018	PMID: 29904349	HEK293	yes	RT	homozygous and heterozygous	no	>1 cellular model (without IPS)	patch+trafficking	RT	homozygous and heterozygous
6		p.Ala422Thr						VSD	2020	PMID: 31557540	HEK293	yes	RT	homozygous and heterozygous	yes	>1 cellular model (without IPS)	patch+trafficking	RT	homozygous and heterozygous
6		p.Ala422Thr						VSD	2020	PMID: 31628797	HEK293	yes	RT	homozygous and heterozygous	no	>1 cellular model (without IPS)	patch+trafficking	RT	homozygous and heterozygous
6	c.1265C>A	p.Ala422Asp				LQTS	heterozygous	VSD
6	c.1277C>A	p.Pro426His	LQTS	not provided				VSD
6	c.1279T>C	p.Tyr427His	LQTS	not provided		LQTS	heterozygous	VSD
6	c.1280A>G	p.Tyr427Cys	LQTS	Likely pathogenic	Mar 16, 2017			VSD
6	c.1280A>C	p.Tyr427Ser	LQTS|CP	Conflicting interpretations of pathogenicity	Oct 3, 2021			VSD
6	c.1282T>C	p.Ser428Pro	NP	Likely pathogenic	Mar 26, 2014			VSD
6	c.1283C>T	p.Ser428Leu	LQTS|NP	Uncertain significance	Jun 3, 2022	NP	heterozygous	VSD	2017	PMID: 28280240	Xenopus oocytes (HEK293 for trafficking)	yes	RT	homozygous	yes	Xenopus only	patch+trafficking	RT	homozygous
6	c.1285G>C	p.Ala429Pro	LQTS	not provided				VSD	2009	PMID: 19668779	Xenopus oocytes	yes	RT	homozygous and heterozygous	yes	Xenopus only	patch+trafficking	RT	homozygous and heterozygous
6	c.1289C>A	p.Ala430Asp	LQTS	Likely pathogenic	Aug 27, 2021			VSD
6	c.1291T>C	p.Phe431Leu	LQTS|CP	Uncertain significance	Aug 27, 2021			VSD
6	c.1293C>A	p.Phe431Leu	LQTS|NP	Conflicting interpretations of pathogenicity	Aug 28, 2021			VSD
6	c.1307C>T	p.Thr436Met	LQTS|CA|NP	Uncertain significance	Aug 26, 2020			VSD	2006	PMID: 16432067	HEK293	yes	RT	homozygous	yes	>1 cellular model (without IPS)	patch+trafficking	RT	homozygous
6		p.Thr436Met						VSD	2013	PMID: 23303164	zebrafish	yes	RT	homozygous	no	>1 cellular model (without IPS)	patch+trafficking	RT	homozygous
6		p.Thr436Met						VSD	2015	PMID: 26129877	CHO	yes	RT	homozygous	no	>1 cellular model (without IPS)	patch+trafficking	RT	homozygous
6		p.Thr436Met						VSD	2021	PMID: 34002542	Xenopus oocytes	yes	RT	homozygous	no	>1 cellular model (without IPS)	patch+trafficking	RT	homozygous
6	c.1319C>T	p.Pro440Leu	LQTS|CA|NP	Uncertain significance	Aug 14, 2021	SCA	heterozygous	VSD
6	c.1325C>T	p.Ala442Val	LQTS|SQTS	Uncertain significance	Aug 30, 2021			VSD
6	c.1330G>A	p.Glu444Lys	LQTS|CA|NP	Uncertain significance	Sep 2, 2021			VSD	2012	PMID: 22402074	CHO	yes	nd	homozygous	no	CHO only	patch only	nd	homozygous
6	c.1332G>C	p.Glu444Asp	CA	Uncertain significance	Jul 25, 2019			VSD
6	c.1332G>T	p.Glu444Asp	NP	not provided				VSD
6	c.1342G>T	p.Ala448Ser	LQTS|CA|NP	Conflicting interpretations of pathogenicity	Apr 21, 2021			VSD
6	c.1342G>A	p.Ala448Thr	CA	Uncertain significance	Nov 4, 2019			VSD
6	c.1352C>T	p.Pro451Leu	LQTS|CA	Conflicting interpretations of pathogenicity	Oct 4, 2021	NP	heterozygous	VSD	2009
6	c.1357G>A	p.Ala453Thr	CA	Uncertain significance	Mar 24, 2020			VSD
6	c.1366G>T	p.Asp456Tyr	LQTS	not provided				VSD	2006	PMID: 16432067	HEK293	yes	RT	homozygous and heterozygous	yes	>1 cellular model (without IPS)	patch+trafficking	RT	homozygous and heterozygous
6		p.Asp456Tyr						VSD	2013	PMID: 23303164	zebrafish	yes	RT	homozygous	no	>1 cellular model (without IPS)	patch+trafficking	RT	homozygous and heterozygous
6		p.Asp456Tyr						VSD	2016	PMID: 26958806	Xenopus oocytes	yes	RT	homozygous and heterozygous	yes	>1 cellular model (without IPS)	patch+trafficking	RT	homozygous and heterozygous
6	c.1370T>C	p.Leu457Pro						VSD
6	c.1372A>T	p.Ile458Phe	LQTS	Uncertain significance	Sep 2, 2021			VSD
6	c.1378G>T	p.Asp460Tyr	LQTS	not provided				VSD
6	c.1384A>G	p.Met462Val	LQTS	Uncertain significance	Sep 2, 2021			VSD
6	c.1385T>C	p.Met462Thr				LQTS	heterozygous	VSD
6	c.1387T>C	p.Phe463Leu	LQTS	not provided				VSD	2009	PMID: 19215240	HEK293	yes	RT	homozygous and heterozygous	yes	HEK293 only	patch+trafficking	RT	homozygous and heterozygous
6	c.1389C>A	p.Phe463Leu				LQTS	heterozygous	VSD	2009	PMID: 19215240	HEK293	yes	RT	homozygous and heterozygous	yes	HEK293 only	patch+trafficking	RT	homozygous and heterozygous
6	c.1389C>G	p.Phe463Leu				LQTS	heterozygous	VSD	2009	PMID: 19215240	HEK293	yes	RT	homozygous and heterozygous	yes	HEK293 only	patch+trafficking	RT	homozygous and heterozygous
6	c.1391T>C	p.Ile464Thr	CA	Uncertain significance	Dec 10, 2018			VSD
6	c.1393G>A	p.Val465Met	LQTS	Uncertain significance	Aug 14, 2021			VSD
6	c.1394T>C	p.Val465Ala	CA|HCM	Uncertain significance	Jan 8, 2014			VSD
6	c.1396G>T	p.Asp466Tyr	LQTS	not provided				VSD
6	c.1397A>C	p.Asp466Ala	LQTS	Pathogenic	Oct 30, 2021			VSD	2017	PMID: 28705808	Xenopus oocytes	yes	RT	homozygous	no	Xenopus only	patch only	RT	homozygous
6	c.1397A>G	p.Asp466Gly	LQTS	Uncertain significance	Jan 13, 2018			VSD
6	c.1397A>T	p.Asp466Val	LQTS	Uncertain significance	Sep 2, 2021			VSD
6	c.1402C>T	p.Leu468Phe	LQTS	Uncertain significance	Aug 31, 2021			VSD
6	c.1408A>G	p.Asn470Asp	LQTS	Pathogenic	Feb 17, 2006			VSD	1996	PMID: 8700910	Xenopus oocytes	yes	RT	homozygous and heterozygous	no	>1 cellular model (without IPS)	patch+trafficking	RT	homozygous and heterozygous
6		p.Asn470Asp						VSD	2005	PMID: 15851652	HEK293	yes	RT	homozygous (and double heterozigosity)	yes	>1 cellular model (without IPS)	patch+trafficking	RT	homozygous and heterozygous
6		p.Asn470Asp						VSD	2006	PMID: 16432067	HEK293	yes	RT	homozygous	yes	>1 cellular model (without IPS)	patch+trafficking	RT	homozygous and heterozygous
6		p.Asn470Asp						VSD	2010	PMID: 20363883	HEK293 and neonatal mouse cardiomyocytes	yes	RT	homozygous	yes	>1 cellular model (without IPS)	patch+trafficking	RT	homozygous and heterozygous
6		p.Asn470Asp						VSD	2013	PMID: 23303164	zebrafish	yes	RT	homozygous	no	>1 cellular model (without IPS)	patch+trafficking	RT	homozygous and heterozygous
6	c.1415G>A	p.Arg472His	LQTS	Likely pathogenic	May 2, 2022			VSD
6	c.1415G>C	p.Arg472Pro	NP	Likely pathogenic	Jun 8, 2012			VSD	2022	PMID: 36339618	HEK293	no			yes		trafficking only
6	c.1417A>C	p.Thr473Pro	NP	Likely pathogenic	Sep 7, 2021			VSD	2013	PMID: 23010577	CHO	yes	nd	homozygous and heterozygous	yes	CHO only	patch+trafficking	nd	homozygous and heterozygous
6		p.Thr473Pro						VSD	2022	PMID: 36339618	HEK293	no			yes	CHO only	patch+trafficking
6	c.1418C>A	p.Thr473Asn	LQTS	not provided				VSD
6	c.1418C>T	p.Thr473Ile	NP	Likely pathogenic	Jul 24, 2018			VSD
6	c.1421C>T	p.Thr474Ile	NP	Pathogenic	Oct 10, 2014			VSD	1998	PMID: 9694858	HEK293	yes	RT	homozygous	yes	>1 cellular model (without IPS)	patch+trafficking	RT	homozygous and heterozygous
6		p.Thr474Ile						VSD	1998	PMID: 9721698	Xenopus oocytes	yes	RT	homozygous and heterozygous	no	>1 cellular model (without IPS)	patch+trafficking	RT	homozygous and heterozygous
6		p.Thr474Ile						VSD	2006	PMID: 16432067	HEK293	no	RT		yes	>1 cellular model (without IPS)	patch+trafficking	RT	homozygous and heterozygous
6		p.Thr474Ile						VSD	2013	PMID: 23303164	zebrafish	yes	RT	homozygous	no	>1 cellular model (without IPS)	patch+trafficking	RT	homozygous and heterozygous
6		p.Thr474Ile						VSD	2022	PMID: 36339618	HEK293	no			yes	>1 cellular model (without IPS)	patch+trafficking
6	c.1424A>G	p.Tyr475Cys	LQTS	not provided		NP	heterozygous	VSD	2022	PMID: 36339618	HEK293	no			yes		trafficking only
6	c.1426G>A	p.Val476Ile	LQTS|CA|NP	Uncertain significance	Aug 13, 2021	LQTS|ARVD	heterozygous	VSD	2022	PMID: 36339618	HEK293	no			yes		trafficking only
6	c.1439A>T	p.Glu480Val						VSD
6	c.1447G>A	p.Val483Ile	LQTS|CA	Uncertain significance	Aug 24, 2021	NP	heterozygous	VSD
6	c.1447G>T	p.Val483Phe	LQTS	Uncertain significance	Sep 1, 2021			VSD	2022	PMID: 36339618	HEK293	no			yes		trafficking only
6	c.1453C>T	p.His485Tyr				laminopathy	mosaicism	VSD
6	c.1459G>C	p.Gly487Arg				LQTS	heterozygous	VSD	2012	PMID: 22764740	HEK293	yes	37°C	homozygous and heterozygous	yes	HEK293 only	patch+trafficking	37°C	homozygous and heterozygous
6		p.Gly487Arg						VSD	2015	PMID: 25947924	HEK293	yes	37°C	homozygous	no	HEK293 only	patch+trafficking	37°C	homozygous and heterozygous
6	c.1460G>C	p.Gly487Ala	CA	Uncertain significance	Feb 11, 2019			VSD
6	c.1459G>A	p.Gly487Ser	LQTS|CA|NP	Uncertain significance	Dec 4, 2021			VSD
6	c.1462C>T	p.Arg488Cys	LQTS|CA	Uncertain significance	Sep 16, 2021			VSD	2022	PMID: 36339618	HEK293	no			yes		trafficking only
6	c.1463G>A	p.Arg488His	LQTS	Uncertain significance	Sep 1, 2021			VSD
6	c.1465A>T	p.Ile489Phe	LQTS	not provided				VSD
6	c.1468G>C	p.Ala490Pro	LQTS	not provided				VSD
6	c.1468G>A	p.Ala490Thr	LQTS|NP	Pathogenic	Nov 7, 2021	NP	heterozygous	VSD	2001	PMID: 11170080	COS7	yes	37°C	homozygous	no	>1 cellular model (without IPS)	patch only	RT and 37°C	homozygous and heterozygous
6		p.Ala490Thr						VSD	2010	PMID: 20975234	CHO	yes	37°C	homozygous and heterozygous	no	>1 cellular model (without IPS)	patch only	RT and 37°C	homozygous and heterozygous
6		p.Ala490Thr						VSD	2013	PMID: 23303164	zebrafish	yes	RT	homozygous	no	>1 cellular model (without IPS)	patch only	RT and 37°C	homozygous and heterozygous
6	c.1469C>T	p.Ala490Val	LQTS|IGD	Conflicting interpretations of pathogenicity	Aug 31, 2021			VSD
6	c.1471G>A	p.Val491Ile	LQTS|CA|CP|NP	Likely benign	Nov 17, 2021			VSD	2015	PMID: 26066609	Xenopus oocytes	yes	RT	nd	yes	Xenopus only	patch+trafficking	RT	nd
6	c.1474C>T	p.His492Tyr	LQTS|SQTS|CA	Pathogenic/Likely pathogenic	May 22, 2022			VSD	2009	PMID: 19843919	CHO	yes	37°C	homozygous and heterozygous	no	CHO only	patch+trafficking	37°C	homozygous and heterozygous
6		p.His492Tyr						VSD	2016	PMID: 26958806	Xenopus oocytes	no	RT		yes	CHO only	patch+trafficking	37°C	homozygous and heterozygous
6	c.1475A>T	p.His492Leu	LQTS	Uncertain significance	Aug 26, 2021			VSD	2022	PMID: 36339618	HEK293	no			yes		trafficking only
6	c.1477T>C	p.Tyr493His	LQTS	Uncertain significance	Aug 13, 2021	LQTS	heterozygous	VSD	2016	PMID: 26958806	Xenopus oocytes	yes	RT	homozygous and heterozygous	yes	Xenopus only	patch+trafficking	RT	homozygous and heterozygous
6	c.1478A>G	p.Tyr493Cys	LQTS|NP	Likely pathogenic	Aug 31, 2021	LQTS	heterozygous	VSD
6	c.1478A>T	p.Tyr493Phe	LQTS	not provided				VSD	2009	PMID: 19668779	Xenopus oocytes	yes	RT	homozygous and heterozygous	yes	Xenopus only	patch+trafficking	RT	homozygous and heterozygous
6	c.1478A>C	p.Tyr493Ser	LQTS	Uncertain significance	Sep 6, 2021			VSD
6	c.1490G>T,	p.Trp497Leu						VSD
6	c.1496T>G	p.Leu499Arg	NP	Uncertain significance	Feb 27, 2020			VSD
6	c.1499T>A	p.Ile500Asn	LQTS	Uncertain significance	Sep 1, 2021			VSD
6	c.1501G>A	p.Asp501Asn	LQTS|CP|NP	Pathogenic/Likely pathogenic	Jul 11, 2022	LQTS	heterozygous	VSD	2014	PMID: 25254353	HEK293 (trafficking only)	no			yes		trafficking only
6	c.1501G>C	p.Asp501His	LQTS	not provided				VSD
6	c.1502A>G	p.Asp501Gly	NP	Pathogenic	Aug 24, 2012			VSD	2016	PMID: 26958806	Xenopus oocytes	yes	RT	homozygous and heterozygous	yes	Xenopus only	patch+trafficking	RT	homozygous and heterozygous
6	c.1516A>G	p.Ile506Val	LQTS	Uncertain significance	Sep 19, 2021			VSD
6	c.1519C>G	p.Pro507Ala	LQTS	Uncertain significance	Sep 1, 2021			VSD
6	c.1519C>T	p.Pro507Ser	NP	Uncertain significance	Nov 1, 2022	NP	heterozygous	VSD
6	c.1520C>T	p.Pro507Leu	NP	Uncertain significance	Oct 1, 2020			VSD
6	c.1524C>A	p.Phe508Leu	LQTS	Uncertain significance	Sep 2, 2021			VSD
6	c.1525G>A	p.Asp509Asn	LQTS|CP|NP	Conflicting interpretations of pathogenicity	Dec 3, 2021			VSD
6	c.1537T>C	p.Phe513Leu	LQTS	Uncertain significance	Aug 28, 2021			VSD
7	c.1564G>A	p.Gly522Arg	LQTS|CA	Uncertain significance	Sep 15, 2021			VSD
7	c.1567C>A	p.Leu523Met	LQTS	Uncertain significance	Oct 21, 2021			VSD
7	c.1575G>T	p.Lys525Asn	LQTS	not provided		LQTS	heterozygous	VSD
7	c.1576A>G	p.Thr526Ala	LQTS	Uncertain significance	Aug 28, 2021	LQTS	heterozygous	VSD	2013	PMID: 23980196	Xenopus oocytes	yes	RT	homozygous	no	Xenopus only	patch only	RT	homozygous
7	c.1582C>T	p.Arg528Trp	LQTS|CA	Uncertain significance	Oct 28, 2021	LQTS	heterozygous	VSD	2005	PMID: 16166152	Xenopus oocytes	yes	RT	homozygous	no	Xenopus only	patch only	RT	homozygous
7		p.Arg528Trp						VSD	2013	PMID: 23980196	Xenopus oocytes	yes	RT	homozygous	no	Xenopus only	patch only	RT	homozygous
7	c.1583G>C	p.Arg528Pro	LQTS	not provided		LQTS	heterozygous	VSD
7	c.1591C>T	p.Arg531Trp	LQTS|NP	Conflicting interpretations of pathogenicity	Sep 17, 2021	NP	heterozygous	VSD	2005	PMID: 16166152	Xenopus oocytes	yes	RT	homozygous	no	>1 cellular model (without IPS)	patch+trafficking	RT	homozygous and heterozygous
7		p.Arg531Trp						VSD	2013	PMID: 23546015	HEK293	yes	nd	homozygous and heterozygous	yes	>1 cellular model (without IPS)	patch+trafficking	RT	homozygous and heterozygous
7		p.Arg531Trp						VSD	2013	PMID: 23980196	Xenopus oocytes	yes	RT	homozygous	no	>1 cellular model (without IPS)	patch+trafficking	RT	homozygous and heterozygous
7	c.1592G>A	p.Arg531Gln						VSD	2005	PMID: 16166152	Xenopus oocytes	yes	RT	homozygous	no	>1 cellular model (without IPS)	patch+trafficking	RT	homozygous and heterozygous
7		p.Arg531Gln	LQTS	not provided				VSD	2013	PMID: 23546015	HEK293	yes	nd	homozygous and heterozygous	yes	>1 cellular model (without IPS)	patch+trafficking	RT	homozygous and heterozygous
7		p.Arg531Gln						VSD	2013	PMID: 23980196	Xenopus oocytes	yes	RT	homozygous	no	>1 cellular model (without IPS)	patch+trafficking	RT	homozygous and heterozygous
7	c.1595T>C	p.Leu532Pro	LQTS	Likely pathogenic	Jan 8, 2019			VSD	2013	PMID: 23980196	Xenopus oocytes	yes	RT	homozygous	no	Xenopus only	patch only	RT	homozygous
7	c.1597G>C	p.Val533Leu	CA	Uncertain significance	Mar 16, 2021			VSD
7	c.1598T>G	p.Val533Gly	NP	Benign	Jun 24, 2013			VSD
7	c.1600C>T	p.Arg534Cys	LQTS|NP	Pathogenic	Oct 16, 2021	LQTS	heterozygous	VSD	1999	PMID: 10690305	Xenopus oocytes	yes	RT	homozygous and heterozygous	no	> 1 cellular model with IPS	patch+trafficking	RT and 37°C	homozygous and heterozygous
7		p.Arg534Cys						VSD	2006	PMID: 16432067	HEK293	yes	RT	homozygous	yes	> 1 cellular model with IPS	patch+trafficking	RT and 37°C	homozygous and heterozygous
7		p.Arg534Cys						VSD	2013	PMID: 23303164	zebrafish	yes	RT	homozygous	no	> 1 cellular model with IPS	patch+trafficking	RT and 37°C	homozygous and heterozygous
7		p.Arg534Cys						VSD	2019	PMID: 31844156	IPSC	yes	37°C	homozygous and heterozygous	yes	> 1 cellular model with IPS	patch+trafficking	RT and 37°C	homozygous and heterozygous
7		p.Arg534Cys						VSD	2021	PMID: 34841674	CHO	yes	RT	homozygous	yes	> 1 cellular model with IPS	patch+trafficking	RT and 37°C	homozygous and heterozygous
7	c.1600C>G	p.Arg534Gly	LQTS	Uncertain significance	Apr 27, 2017			VSD
7	c.1600C>A	p.Arg534Ser	LQTS|NP	Conflicting interpretations of pathogenicity	Aug 31, 2021			VSD	2013	PMID: 23980196	Xenopus oocytes	yes	RT	homozygous	no	Xenopus only	patch only	RT	homozygous
7	c.1601G>T	p.Arg534Leu	LQTS	Uncertain significance	Aug 31, 2021	LQTS	heterozygous	VSD	2013	PMID: 23546015	HEK293	yes	nd	homozygous and heterozygous	yes	HEK293 only	patch+trafficking	nd	homozygous and heterozygous
7	c.1603G>T	p.Val535Leu	LQTS	Uncertain significance	Aug 26, 2021			VSD	2013	PMID: 23980196	Xenopus oocytes	yes	RT	homozygous	no	Xenopus only	patch only	RT	homozygous
7	c.1603G>A	p.Val535Met	LQTS|CP|NP	Uncertain significance	Nov 12, 2021	NP	heterozygous	VSD	2011	PMID: 22173492	HEK293	yes	nd	homozygous	no	>1 cellular model (without IPS)	patch only	RT	homozygous
7		p.Val535Met						VSD	2013	PMID: 23980196	Xenopus oocytes	yes	RT	homozygous	no	>1 cellular model (without IPS)	patch only	RT	homozygous
7	c.1609C>T	p.Arg537Trp	LQTS|CA	Uncertain significance	Sep 1, 2021			VSD	2005	PMID: 16166152	Xenopus oocytes	yes	RT	homozygous	no	Xenopus only	patch only	RT	homozygous
7		p.Arg537Trp						VSD	2013	PMID: 23980196	Xenopus oocytes	yes	RT	homozygous	no	Xenopus only	patch only	RT	homozygous
7	c.1610G>A	p.Arg537Gln						VSD	2005	PMID: 16166152	Xenopus oocytes	yes	RT	homozygous	no	Xenopus only	patch only	RT	homozygous
7		p.Arg537Gln	NP	Likely pathogenic	Dec 30, 2016			VSD	2013	PMID: 23980196	Xenopus oocytes	yes	RT	homozygous	no	Xenopus only	patch only	RT	homozygous
7	c.1612A>G	p.Lys538Glu	LQTS	Uncertain significance	Jun 14, 2016			VSD
7	c.1621C>T	p.Arg541Cys	LQTS|CA	Uncertain significance	Aug 31, 2021			VSD
7	c.1622G>A	p.Arg541His	LQTS|CA	Uncertain significance	Sep 1, 2021			VSD	2008	PMID: 19002712	Xenopus oocytes	yes	RT	homozygous	no	Xenopus only	patch only	RT	homozygous
7		p.Glu544Ala						VSD	2009	PMID: 18996846	Xenopus oocytes	yes	RT	homozygous	no	Xenopus only	patch only	RT	homozygous
7		p.Glu544Ala						VSD	2016	PMID: 27317659	Xenopus oocytes	yes	RT	homozygous	no	Xenopus only	patch only	RT	homozygous
7	c.1636G>T	p.Gly546Cys						Pore	2008	PMID: 19002712	Xenopus oocytes	yes	RT	homozygous	no	Xenopus only	patch+trafficking	RT	homozygous
7		p.Gly546Cys				SIDS	heterozygous	Pore	2020	PMID: 32522694	HEK293	no			yes	Xenopus only	patch+trafficking	RT	homozygous
7	c.1639G>A	p.Ala547Thr	LQTS|CA|NP	Uncertain significance	Dec 31, 2021	LQTS	heterozygous	Pore	2020	PMID: 32522694	HEK293	no			yes		trafficking only
7	c.1640C>T	p.Ala547Val	LQTS|CA	Uncertain significance	Aug 24, 2021	LQTS	heterozygous	Pore	2009	PMID: 18996846	Xenopus oocytes	yes	RT	homozygous	no	Xenopus only	patch+trafficking	RT	homozygous
7		p.Ala547Val						Pore	2016	PMID: 27317659	Xenopus oocytes	yes	RT	homozygous	no	Xenopus only	patch+trafficking	RT	homozygous
7		p.Ala547Val						Pore	2020	PMID: 32522694	HEK293	no			yes	Xenopus only	patch+trafficking	RT	homozygous
7	c.1645G>A	p.Val549Met	CA	Uncertain significance	Nov 24, 2019			Pore	2020	PMID: 32522694	HEK293	no			yes		trafficking only	RT	homozygous
7	c.1652T>C	p.Phe551Ser	LQTS|NP	Uncertain significance	Aug 25, 2021			Pore	2020	PMID: 32522694	HEK293	no			yes		trafficking only	RT	homozygous
7	c.1655T>C	p.Leu552Ser	LQTS|CP|NP	Pathogenic	Jan 13, 2022	LQTS	heterozygous	Pore	2000	PMID: 10841244	COS7	yes	nd	homozygous	no	> 1 cellular model with IPS	patch+trafficking	RT and 37°C	homozygous and heterozygous
7		p.Leu552Ser						Pore	2014	PMID: 25417810	HEK293	no	RT		yes	> 1 cellular model with IPS	patch+trafficking	RT and 37°C	homozygous and heterozygous
7		p.Leu552Ser						Pore	2020	PMID: 32392813	IPSC (and HEK293 for trafficking)	yes	35°C–36°C	heterozygous	yes	> 1 cellular model with IPS	patch+trafficking	RT and 37°C	homozygous and heterozygous
7		p.Leu552Ser						Pore	2020	PMID: 32522694	HEK293	no			yes	> 1 cellular model with IPS	patch+trafficking	RT and 37°C	homozygous and heterozygous
7		p.Leu552Ser						Pore	2022	PMID: 35688147	HEK293	yes	nd	heterozygous	no	> 1 cellular model with IPS	patch+trafficking	RT and 37°C	homozygous and heterozygous
7	c.1657C>G	p.Leu553Val				NP	heterozygous	Pore	2020	PMID: 32522694	HEK293	no			yes		trafficking only	RT	homozygous
7	c.1661T>C	p.Met554Thr	LQTS	Uncertain significance	Apr 30, 2019	NP	heterozygous	Pore	2020	PMID: 32522694	HEK293	no			yes		trafficking only	RT	homozygous
7	c.1664G>A	p.Cys555Tyr	NP	Likely pathogenic	May 18, 2016	LQTS	heterozygous	Pore	2020	PMID: 32522694	HEK293	no			yes		trafficking only	RT	homozygous
7	c.1672G>C	p.Ala558Pro	LQTS	Pathogenic	Jul 1, 2008			Pore	2008	PMID: 18551196	HEK293	yes	23°C, 35°C, and 40°C	homozygous and heterozygous	yes	>1 cellular model (without IPS)	patch+trafficking	RT and 23°C, 35°C, and 40°C	homozygous and heterozygous
7		p.Ala558Pro						Pore	2014	PMID: 25417810	HEK293	no	RT		yes	>1 cellular model (without IPS)	patch+trafficking	RT and 23°C, 35°C, and 40°C	homozygous and heterozygous
7		p.Ala558Pro						Pore	2016	PMID: 26958806	Xenopus oocytes	yes	RT	homozygous and heterozygous	yes	>1 cellular model (without IPS)	patch+trafficking	RT and 23°C, 35°C, and 40°C	homozygous and heterozygous
7	c.1672G>A	p.Ala558Thr	NP	Uncertain significance	Jan 19, 2022			Pore
7	c.1673C>A	p.Ala558Glu	LQTS|NP	Likely pathogenic	Aug 13, 2021			Pore	2014	PMID: 25417810	HEK293	no	RT		yes		trafficking only
7	c.1675C>T	p.Leu559Phe	NP	Pathogenic	Feb 5, 2014			Pore
7	c.1676T>A	p.Leu559His	LQTS	not provided				Pore	2007	PMID: 18218237	HEK293	yes	nd	homozygous and heterozygous	yes	HEK293 only	patch+trafficking	nd	homozygous and heterozygous
7		p.Leu559His						Pore	2014	PMID: 25417810	HEK293	no	RT		yes	HEK293 only	patch+trafficking	nd	homozygous and heterozygous
7	c.1676T>C	p.Leu559Pro	LQTS	Uncertain significance	Aug 27, 2021			Pore
7	c.1678A>G	p.Ile560Val	LQTS	Uncertain significance	Sep 2, 2021			Pore
7	c.1681G>C	p.Ala561Pro	CP	Pathogenic	Feb 5, 2018	LQTS	heterozygous	Pore	2004	PMID: 15280442	COS7	yes	35°C	homozygous and heterozygous	yes	> 1 cellular model with IPS	patch+trafficking	37°C	homozygous and heterozygous
7		p.Ala561Pro						Pore	2014	PMID: 25417810	HEK293	no	RT		yes	> 1 cellular model with IPS	patch+trafficking	37°C	homozygous and heterozygous
7		p.Ala561Pro						Pore	2015	PMID: 26330336	IPSC	yes	37°C	heterozygous	yes	> 1 cellular model with IPS	patch+trafficking	37°C	homozygous and heterozygous
7	c.1681G>A	p.Ala561Thr	LQTS|IGD|CP|NP	Pathogenic	May 27, 2022	LQTS	heterozygous	Pore	2004	PMID: 15280442	COS7	yes	35°C	homozygous and heterozygous	yes	> 1 cellular model with IPS	patch+trafficking	RT and 37°C	homozygous and heterozygous
7		p.Ala561Thr						Pore	2004	PMID: 15120823	HEK293	yes	RT	homozygous	yes	> 1 cellular model with IPS	patch+trafficking	RT and 37°C	homozygous and heterozygous
7		p.Ala561Thr						Pore	2006	PMID: 16432067	HEK293	no	RT		yes	> 1 cellular model with IPS	patch+trafficking	RT and 37°C	homozygous and heterozygous
7		p.Ala561Thr						Pore	2011	PMID: 21367833	IPSC	yes	nd	heterozygous	no	> 1 cellular model with IPS	patch+trafficking	RT and 37°C	homozygous and heterozygous
7		p.Ala561Thr						Pore	2013	PMID: 23303164	zebrafish	yes	RT	homozygous	no	> 1 cellular model with IPS	patch+trafficking	RT and 37°C	homozygous and heterozygous
7		p.Ala561Thr						Pore	2020	PMID: 31557540	HEK293	yes	RT	homozygous and heterozygous	yes	> 1 cellular model with IPS	patch+trafficking	RT and 37°C	homozygous and heterozygous
7		p.Ala561Thr						Pore	2020	PMID: 33176122	IPSC	yes	37°C	heterozygous	yes	> 1 cellular model with IPS	patch+trafficking	RT and 37°C	homozygous and heterozygous
7		p.Ala561Thr						Pore	2022	PMID: 35688147	HEK293	yes	nd	heterozygous	no	> 1 cellular model with IPS	patch+trafficking	RT and 37°C	homozygous and heterozygous
7	c.1682C>T	p.Ala561Val	LQTS|CP|Ob|NP	Pathogenic/Likely pathogenic	Dec 17, 2021	LQTS	heterozygous	Pore	1996	PMID: 8700910	Xenopus oocytes	yes	RT	homozygous and heterozygous	no	> 1 cellular model with IPS	patch+trafficking	RT and 37°C	homozygous and heterozygous
7		p.Ala561Val						Pore	2000	PMID: 10753933	CHO (HEK293 for trafficking)	yes	RT	homozygous and heterozygous	yes	> 1 cellular model with IPS	patch+trafficking	RT and 37°C	homozygous and heterozygous
7		p.Ala561Val						Pore	2000	PMID: 11113008	HEK293	yes	RT	homozygous and heterozygous	yes	> 1 cellular model with IPS	patch+trafficking	RT and 37°C	homozygous and heterozygous
7		p.Ala561Val						Pore	2004	PMID: 15280442	COS7	yes	35°C	homozygous and heterozygous	yes	> 1 cellular model with IPS	patch+trafficking	RT and 37°C	homozygous and heterozygous
7		p.Ala561Val						Pore	2006	PMID: 16432067	HEK293	yes	RT	homozygous and heterozygous	yes	> 1 cellular model with IPS	patch+trafficking	RT and 37°C	homozygous and heterozygous
7		p.Ala561Val						Pore	2009	PMID: 18996846	Xenopus oocytes	yes	RT	homozygous	no	> 1 cellular model with IPS	patch+trafficking	RT and 37°C	homozygous and heterozygous
7		p.Ala561Val						Pore	2014	PMID: 24623279	IPSC	yes	37°C	heterozygous	yes	> 1 cellular model with IPS	patch+trafficking	RT and 37°C	homozygous and heterozygous
7		p.Ala561Val						Pore	2016	PMID: 26847485	HEK293	yes	RT	homozygous and heterozygous	yes	> 1 cellular model with IPS	patch+trafficking	RT and 37°C	homozygous and heterozygous
7		p.Ala561Val						Pore	2020	PMID: 31557540	HEK293	yes	RT	homozygous and heterozygous	yes	> 1 cellular model with IPS	patch+trafficking	RT and 37°C	homozygous and heterozygous
7		p.Ala561Val						Pore	2020	PMID: 32522694	HEK293	no			yes	> 1 cellular model with IPS	patch+trafficking	RT and 37°C	homozygous and heterozygous
7		p.Ala561Val						Pore	2021	PMID: 34841674	CHO	yes	RT	homozygous	yes	> 1 cellular model with IPS	patch+trafficking	RT and 37°C	homozygous and heterozygous
7		p.Ala561Val						Pore	2022	PMID: 35688147	HEK293	yes	nd	heterozygous	no	> 1 cellular model with IPS	patch+trafficking	RT and 37°C	homozygous and heterozygous
7	c.1684C>A	p.His562Asn	LQTS	Uncertain significance	Nov 8, 2021			Pore	2009	PMID: 18996846	Xenopus oocytes	yes	RT	homozygous	no	>1 cellular model (without IPS)	patch only	RT	homozygous and heterozygous
7		p.His562Asn						Pore	2019	PMID: 31882846	HEK293	yes	RT	homozygous and heterozygous	no	>1 cellular model (without IPS)	patch only	RT	homozygous and heterozygous
7	c.1684C>T	p.His562Tyr	LQTS|NP	Pathogenic/Likely pathogenic	Sep 17, 2021			Pore
7	c.1685A>G	p.His562Arg	LQTS	Pathogenic	Oct 29, 2021			Pore	2014	PMID: 25417810	HEK293	no	RT		yes		trafficking only
7	c.1685A>C	p.His562Pro	LQTS	not provided				Pore	2006	PMID: 16432067	HEK293	yes	RT	homozygous	yes	HEK293 only	patch+trafficking	RT	homozygous and heterozygous
7		p.His562Pro						Pore	2018	PMID: 29904349	HEK293	yes	RT	homozygous and heterozygous	no	HEK293 only	patch+trafficking	RT	homozygous and heterozygous
7	c.1686C>G	p.His562Gln	NP	Likely pathogenic	Oct 21, 2016			Pore
7	c.1687T>G	p.Trp563Gly	LQTS	not provided				Pore
7	c.1689G>C	p.Trp563Cys	NP	Likely pathogenic	Jul 31, 2018			Pore	2016	PMID: 26958806	Xenopus oocytes	yes	RT	homozygous	yes	Xenopus only	patch+trafficking	RT	homozygous
7	c.1689G>T	p.Trp563Cys	LQTS	not provided				Pore	2016	PMID: 26958806	Xenopus oocytes	yes	RT	homozygous	yes	Xenopus only	patch+trafficking	RT	homozygous
7	c.1691T>A	p.Leu564Gln	LQTS	Likely pathogenic	Aug 26, 2021	NP	heterozygous	Pore
7	c.1691T>C	p.Leu564Pro	LQTS	not provided		NP	heterozygous	Pore	2000	PMID: 10744792	Xenopus oocytes	yes	RT	homozygous and heterozygous	no	Xenopus only	patch+trafficking	RT	homozygous and heterozygous
7		p.Leu564Pro						Pore	2014	PMID: 25417810	HEK293	no	RT		yes	Xenopus only	patch+trafficking	RT	homozygous and heterozygous
7	c.1692_1693delinsGA	p.Ala565Thr	LQTS	Uncertain significance	Jul 21, 2021			Pore	2014	PMID: 25417810	HEK293	no	RT		yes		trafficking only
7	c.1693G>C	p.Ala565Pro	NP	Likely pathogenic	Feb 2, 2015			Pore
7	c.1693G>T	p.Ala565Ser	CP	Uncertain significance	Feb 20, 2017	NP	heterozygous	Pore
7	c.1693G>A	p.Ala565Thr	LQTS	not provided				Pore	2014	PMID: 25417810	HEK293	no	RT		yes		trafficking only
7	c.1694C>G	p.Ala565Gly				LQTS	heterozygous	Pore
7	c.1694C>T	p.Ala565Val	NP	Likely pathogenic	Oct 1, 2019			Pore	2009	PMID: 18996846	Xenopus oocytes	yes	RT	homozygous	no	Xenopus only	patch only	RT	homozygous
7	c.1696T>A	p.Cys566Ser				NP	heterozygous	Pore	2014	PMID: 25417810	HEK293	no	RT		yes		trafficking only
7	c.1696T>G	p.Cys566Gly	LQTS	not provided				Pore
7	c.1697G>T	p.Cys566Phe	LQTS	not provided				Pore
7	c.1697G>C	p.Cys566Ser	LQTS	not provided				Pore	2014	PMID: 25417810	HEK293	no	RT		yes		trafficking only
7	c.1700T>C	p.Ile567Thr	LQTS	Uncertain significance	Sep 1, 2021	LQTS	heterozygous	Pore
7	c.1702T>C	p.Trp568Arg	LQTS	not provided				Pore	2014	PMID: 25417810	HEK293	no	RT		yes		trafficking only
7	c.1703G>C	p.Trp568Ser	LQTS	Uncertain significance	Aug 31, 2016			Pore
7	c.1703G>T	p.Trp568Leu				NP	heterozygous	Pore	2011	PMID: 21908602	Xenopus oocytes	yes	RT	homozygous	no	Xenopus only	patch only	RT	homozygous
7	c.1704G>C	p.Trp568Cys	LQTS	Likely pathogenic	Aug 2, 2021	NP	heterozygous	Pore	2014	PMID: 25417810	HEK293	no	RT		yes		trafficking only
7	c.1704G>T	p.Trp568Cys	LQTS	not provided				Pore	2014	PMID: 25417810	HEK293	no	RT		yes		trafficking only
7	c.1705T>C	p.Tyr569His	LQTS	not provided				Pore	2014	PMID: 25417810	HEK293	no	RT		yes		trafficking only
7	c.1706A>G	p.Tyr569Cys				LQTS|IVF	heterozygous	Pore
7	c.1708G>T	p.Ala570Ser	NP	Likely pathogenic				Pore
7	c.1708G>A	p.Ala570Thr	LQTS	Uncertain significance	Sep 15, 2021	NP	heterozygous	Pore
7	c.1711A>C	p.Ile571Leu	LQTS	not provided				Pore	2006	PMID: 16432067	HEK293	yes	RT	homozygous	yes	>1 cellular model (without IPS)	patch+trafficking	RT	homozygous and heterozygous
7		p.Ile571Leu						Pore	2009	PMID: 18996846	Xenopus oocytes	yes	RT	homozygous	no	>1 cellular model (without IPS)	patch+trafficking	RT	homozygous and heterozygous
7		p.Ile571Leu						Pore	2013	PMID: 23303164	zebrafish	yes	RT	homozygous	no	>1 cellular model (without IPS)	patch+trafficking	RT	homozygous and heterozygous
7		p.Ile571Leu						Pore	2016	PMID: 26958806	Xenopus oocytes	yes	RT	homozygous and heterozygous	yes	>1 cellular model (without IPS)	patch+trafficking	RT	homozygous and heterozygous
7		p.Ile571Leu						Pore	2020	PMID: 31557540	HEK293	yes	RT	homozygous and heterozygous	yes	>1 cellular model (without IPS)	patch+trafficking	RT	homozygous and heterozygous
7	c.1713C>G	p.Ile571Met						Pore
7	c.1711A>G	p.Ile571Val	LQTS|NP	Conflicting interpretations of pathogenicity	Aug 28, 2021			Pore	2014	PMID: 25417810	HEK293	no	RT		yes		trafficking only
7	c.1714G>C	p.Gly572Arg	LQTS	Pathogenic	Feb 1, 2000			Pore	2010	PMID: 20931094	HEK293	yes	RT	homozygous and heterozygous	yes	HEK293 only	patch+trafficking	RT	homozygous and heterozygous
7		p.Gly572Arg						Pore	2014	PMID: 25417810	HEK293	no	RT		yes	HEK293 only	patch+trafficking	RT	homozygous and heterozygous
7	c.1714G>T	p.Gly572Cys	LQTS	not provided		LQTS	heterozygous	Pore	2014	PMID: 25417810	HEK293	no	RT		yes		trafficking only
7	c.1714G>A	p.Gly572Ser	LQTS|CP|NP	Pathogenic	Aug 28, 2021	LQTS	heterozygous	Pore	2006	PMID: 16432067	HEK293	no	RT		yes	>1 cellular model (without IPS)	patch+trafficking	RT	homozygous and heterozygous
7		p.Gly572Ser						Pore	2009	PMID: 19490267	CHO	yes	nd	homozygous and heterozygous	yes	>1 cellular model (without IPS)	patch+trafficking	RT	homozygous and heterozygous
7		p.Gly572Ser						Pore	2013	PMID: 23303164	zebrafish	yes	RT	homozygous	no	>1 cellular model (without IPS)	patch+trafficking	RT	homozygous and heterozygous
7		p.Gly572Ser						Pore	2014	PMID: 25417810	HEK293	no	RT		yes	>1 cellular model (without IPS)	patch+trafficking	RT	homozygous and heterozygous
7		p.Gly572Ser						Pore	2016	PMID: 28082916	HEK293	yes	RT	homozygous	yes	>1 cellular model (without IPS)	patch+trafficking	RT	homozygous and heterozygous
7	c.1715G>C	p.Gly572Ala	NP	Likely pathogenic	Dec 19, 2016			Pore	2009	PMID: 18996846	Xenopus oocytes	yes	RT	homozygous	no	Xenopus only	patch only	RT	homozygous
7	c.1715G>A	p.Gly572Asp	LQTS	not provided				Pore	2014	PMID: 25417810	HEK293	no	RT		yes		trafficking only
7	c.1715G>T	p.Gly572Val	NP	Pathogenic	May 4, 2016			Pore	2014	PMID: 25417810	HEK293	no	RT		yes		trafficking only
7	c.1720A>G	p.Met574Val	LQTS	not provided				Pore	2016	PMID: 26958806	Xenopus oocytes	yes	RT	homozygous	yes	Xenopus only	patch+trafficking	RT	homozygous
7	c.1723G>A	p.Glu575Lys						Pore
7	c.1724A>G	p.Glu575Gly	LQTS	not provided		NP	heterozygous	Pore	2014	PMID: 25417810	HEK293	no	RT		yes		trafficking only
7	c.1728G>C	p.Gln576His				LQTS	heterozygous	Pore
7	c.1730C>A	p.Pro577Gln	NP	Uncertain significance	Nov 1, 2019			Pore
7	c.1733A>C	p.His578Pro	NP	Uncertain significance	May 10, 2014			Pore
7	c.1736T>C	p.Met579Thr	LQTS	Uncertain significance	Aug 27, 2021			Pore
7	c.1737G>A	p.Met579Ile	LQTS	Uncertain significance	Nov 19, 2021			Pore
7	c.1738G>C	p.Asp580His	LQTS	Uncertain significance	Nov 19, 2021			Pore
7	c.1742C>T	p.Ser581Leu	LQTS|CA	Uncertain significance	Sep 1, 2021			Pore
7	c.1744C>T	p.Arg582Cys	LQTS|NP	Pathogenic	Nov 18, 2021	NP	heterozygous	Pore	2011	PMID: 21376840	xenopus oocytes	yes	RT	homozygous and heterozygous	yes	Xenopus only	patch+trafficking	RT	homozygous and heterozygous
7		p.Arg582Cys						Pore	2016	PMID: 26958806	Xenopus oocytes	yes	RT	homozygous and heterozygous	yes	Xenopus only	patch+trafficking	RT	homozygous and heterozygous
7	c.1745G>A	p.Arg582His	LQTS|CA	Uncertain significance	Aug 28, 2021			Pore
7	c.1745G>T	p.Arg582Leu	LQTS	Likely pathogenic	Sep 1, 2021	NP	heterozygous	Pore	2014	PMID: 25417810	HEK293	no	RT		yes		trafficking only
7	c.1745G>C	p.Arg582Pro				NP	heterozygous	Pore
7	c.1747A>C	p.Ile583Leu	LQTS	Uncertain significance	Aug 31, 2021			Pore
7	c.1747A>G	p.Ile583Val	LQTS	not provided		ARVD	heterozygous	Pore
7	c.1749C>G	p.Ile583Met	LQTS	Uncertain significance	Sep 1, 2021	NP	heterozygous	Pore
7	c.1750G>C	p.Gly584Arg	LQTS	not provided				Pore	2014	PMID: 25417810	HEK293	no	RT		yes		trafficking only
7	c.1750G>T	p.Gly584Cys	LQTS|NP	Conflicting interpretations of pathogenicity	Aug 13, 2021			Pore
7	c.1750G>A	p.Gly584Ser	LQTS|CA|CP|NP	Pathogenic/Likely pathogenic	Jun 30, 2022	LQTS	heterozygous	Pore	2009	PMID: 19490267	CHO	yes	nd	homozygous and heterozygous	yes	>1 cellular model (without IPS)	patch+trafficking	RT	homozygous and heterozygous
7		p.Gly584Ser						Pore	2016	PMID: 26958806	Xenopus oocytes	yes	RT	homozygous and heterozygous	yes	>1 cellular model (without IPS)	patch+trafficking	RT	homozygous and heterozygous
7		p.Gly584Ser						Pore	2021	PMID: 34841674	CHO	yes	RT	homozygous	yes	>1 cellular model (without IPS)	patch+trafficking	RT	homozygous and heterozygous
7		p.Gly584Ser						Pore	2022	PMID: 35688147	HEK293	yes	nd	heterozygous	no	>1 cellular model (without IPS)	patch+trafficking	RT	homozygous and heterozygous
7	c.1751_1752delinsTG	p.Gly584Val				LQTS	heterozygous	Pore
7	c.1751G>T	p.Gly584Val	LQTS	not provided		LQTS	heterozygous	Pore
7	c.1754G>T	p.Trp585Leu	LQTS|NP	Conflicting interpretations of pathogenicity	Aug 9, 2021			Pore
7	c.1755G>C	p.Trp585Cys	LQTS	Likely pathogenic	Jul 14, 2021	NP	heterozygous	Pore	2014	PMID: 25417810	HEK293	no	RT		yes		trafficking only
7	c.1755G>T	p.Trp585Cys	LQTS	not provided				Pore	2014	PMID: 25417810	HEK293	no	RT		yes		trafficking only
7	c.1756C>A	p.Leu586Met						Pore
7	c.1756C>G	p.Leu586Val	NP	Uncertain significance	Mar 9, 2020			Pore
7	c.1762A>G	p.Asn588Asp	LQTS|NP	Conflicting interpretations of pathogenicity	Aug 23, 2022			Pore	2014	PMID: 25417810	HEK293	no	RT		yes		trafficking only
7	c.1764C>A	p.Asn588Lys	SQTS	Pathogenic	Jan 6, 2004			Pore	2005	PMID: 16011830	CHO	yes	RT	homozygous	no	>1 cellular model (without IPS)	patch only	RT and 37°C	homozygous
7		p.Asn588Lys						Pore	2005	PMID: 16039272	TSA201	yes	RT	homozygous	no	>1 cellular model (without IPS)	patch only	RT and 37°C	homozygous
7		p.Asn588Lys						Pore	2008	PMID: 19088443	Xenopus oocytes and HEK293	yes	RT and 37°C (HEK293)	homozygous	no	>1 cellular model (without IPS)	patch only	RT and 37°C	homozygous
7		p.Asn588Lys						Pore	2014	PMID: 24877995	HEK293	yes	37°C	homozygous	no	>1 cellular model (without IPS)	patch only	RT and 37°C	homozygous
7		p.Asn588Lys						Pore	2019	PMID: 31882846	HEK293	yes	RT	homozygous	no	>1 cellular model (without IPS)	patch only	RT and 37°C	homozygous
7	c.1764C>G	p.Asn588Lys	SQTS	Pathogenic	Apr 1, 2005			Pore	2005	PMID: 16011830	CHO	yes	RT	homozygous	no	>1 cellular model (without IPS)	patch only	RT and 37°C	homozygous
7		p.Asn588Lys						Pore	2005	PMID: 16039272	TSA201	yes	RT	homozygous	no	>1 cellular model (without IPS)	patch only	RT and 37°C	homozygous
7		p.Asn588Lys						Pore	2008	PMID: 19088443	Xenopus oocytes and HEK293	yes	RT and 37°C (HEK293)	homozygous	no	>1 cellular model (without IPS)	patch only	RT and 37°C	homozygous
7		p.Asn588Lys						Pore	2014	PMID: 24877995	HEK293	yes	37°C	homozygous	no	>1 cellular model (without IPS)	patch only	RT and 37°C	homozygous
7		p.Asn588Lys						Pore	2019	PMID: 31882846	HEK293	yes	RT	homozygous	no	>1 cellular model (without IPS)	patch only	RT and 37°C	homozygous
7	c.1766T>C	p.Leu589Pro				NP	heterozygous	Pore
7	c.1769G>T	p.Gly590Val	LQTS	not provided				Pore
7	c.1771G>A	p.Asp591Asn	LQTS|CA	Uncertain significance	Nov 9, 2021			Pore
7	c.1771G>C	p.Asp591His				LQTS	heterozygous	Pore	2021	PMID: 34841674	CHO	yes	RT	homozygous	yes	CHO only	patch+trafficking	RT	homozygous
7	c.1772A>G	p.Asp591Gly				NP	heterozygous	Pore
7	c.1777A>G	p.Ile593Val	LQTS	not provided		LQTS	heterozygous	Pore
7	c.1778T>G	p.Ile593Arg	LQTS|NP	Pathogenic	Sep 1, 2021			Pore	1998	PMID: 9694858	HEK293	yes	RT	homozygous	yes	>1 cellular model (without IPS)	patch+trafficking	RT	homozygous and heterozygous
7		p.Ile593Arg						Pore	2005	PMID: 16244363	HEK293	yes	RT	homozygous and heterozygous	yes	>1 cellular model (without IPS)	patch+trafficking	RT	homozygous and heterozygous
7		p.Ile593Arg						Pore	2006	PMID: 16432067	HEK293	yes	RT	homozygous	yes	>1 cellular model (without IPS)	patch+trafficking	RT	homozygous and heterozygous
7		p.Ile593Arg						Pore	2013	PMID: 23303164	zebrafish	yes	RT	homozygous	no	>1 cellular model (without IPS)	patch+trafficking	RT	homozygous and heterozygous
7	c.1778T>A	p.Ile593Lys	LQTS	Pathogenic	Aug 31, 2021			Pore	2014	PMID: 25417810	HEK293	no	RT		yes		trafficking only
7	c.1778T>C	p.Ile593Thr	NP	Pathogenic	Feb 2, 2014	NP	heterozygous	Pore
7	c.1779A>G	p.Ile593Met				LQTS	heterozygous	Pore
7	c.1780G>C	p.Gly594Arg	LQTS	Uncertain significance	Sep 1, 2021			Pore
7	c.1781G>A	p.Gly594Asp	LQTS	Likely pathogenic	Aug 31, 2021			Pore	2014	PMID: 25417810	HEK293	no	RT		yes		trafficking only
7	c.1783A>G	p.Lys595Glu	LQTS	Uncertain significance	Dec 4, 2021			Pore	2009	PMID: 19419905	CHO	yes	37°C	homozygous and heterozygous	no	CHO only	patch only	37°C	homozygous and heterozygous
7	c.1785A>T	p.Lys595Asn	LQTS	not provided				Pore	2016	PMID: 26958806	Xenopus oocytes	yes	RT	homozygous and heterozygous	yes	Xenopus only	patch+trafficking	RT	homozygous and heterozygous
7	c.1786C>G	p.Pro596Ala	LQTS	Pathogenic	Nov 4, 2015			Pore
7	c.1786C>A	p.pro596Thr				NP	heterozygous	Pore
7	c.1786C>T	p.Pro596Ser				NP	heterozygous	Pore
7	c.1787C>G	p.Pro596Arg	LQTS	not provided				Pore	2006	PMID: 16432067	HEK293	yes	RT	homozygous	yes	>1 cellular model (without IPS)	patch+trafficking	RT	homozygous
7		p.Pro596Arg						Pore	2013	PMID: 23303164	zebrafish	yes	RT	homozygous	no	>1 cellular model (without IPS)	patch+trafficking	RT	homozygous
7		p.Pro596Arg						Pore	2014	PMID: 25417810	HEK293	no	RT		yes	>1 cellular model (without IPS)	patch+trafficking	RT	homozygous
7	c.1787C>A	p.Pro596His	NP	Pathogenic	Jan 31, 2014			Pore	2014	PMID: 25417810	HEK293	no	RT		yes		trafficking only
7	c.1787C>T	p.Pro596Leu	LQTS	not provided				Pore	2014	PMID: 25417810	HEK293	no	RT		yes		trafficking only
7	c.1789T>C	p.Tyr597His				NP	heterozygous	Pore
7	c.1790A>G	p.Tyr597Cys	LQTS|NP	Pathogenic/Likely pathogenic	Aug 31, 2021			Pore	2014	PMID: 25417810	HEK293	no	RT		yes		trafficking only
7	c.1793A>G	p.Asn598Ser	LQTS	Uncertain significance	Sep 1, 2021			Pore
7	c.1796G>A	p.Ser599Asn	CA	Uncertain significance	Dec 21, 2020			Pore
7	c.1797C>A	p.Ser599Arg	LQTS	not provided				Pore	2014	PMID: 25417810	HEK293	no	RT		yes		trafficking only
7	c.1801G>T	p.Gly601Cys	LQTS	not provided				Pore	2014	PMID: 25417810	HEK293	no	RT		yes		trafficking only
7	c.1801G>A	p.Gly601Ser	LQTS|CP	Pathogenic	Sep 23, 2021	LQTS	heterozygous	Pore	1999	PMID: 10226095	Xenopus oocytes	yes	RT	homozygous and heterozygous	yes	>1 cellular model (without IPS)	patch+trafficking	RT	homozygous and heterozygous
7		p.Gly601Ser						Pore	2002	PMID: 11741928	HEK293	yes	RT	homozygous	yes	>1 cellular model (without IPS)	patch+trafficking	RT	homozygous and heterozygous
7		p.Gly601Ser						Pore	2005	PMID: 15851652	HEK293	yes	RT	homozygous (and double heterozigosity)	yes	>1 cellular model (without IPS)	patch+trafficking	RT	homozygous and heterozygous
7		p.Gly601Ser						Pore	2006	PMID: 16432067	HEK293	yes	RT	homozygous and heterozygous	yes	>1 cellular model (without IPS)	patch+trafficking	RT	homozygous and heterozygous
7		p.Gly601Ser						Pore	2010	PMID: 20363883	HEK293 and neonatal mouse cardiomyocytes	yes	RT	homozygous	yes	>1 cellular model (without IPS)	patch+trafficking	RT	homozygous and heterozygous
7		p.Gly601Ser						Pore	2010	PMID: 20348026	CHO	yes	nd	homozygous	yes	>1 cellular model (without IPS)	patch+trafficking	RT	homozygous and heterozygous
7		p.Gly601Ser						Pore	2013	PMID: 23303164	zebrafish	yes	RT	homozygous	no	>1 cellular model (without IPS)	patch+trafficking	RT	homozygous and heterozygous
7		p.Gly601Ser						Pore	2018	PMID: 29875689	HEK293 and iCell cardiomyocytes	no			yes	>1 cellular model (without IPS)	patch+trafficking	RT	homozygous and heterozygous
7		p.Gly601Ser						Pore	2020	PMID: 32522694	HEK293	no			yes	>1 cellular model (without IPS)	patch+trafficking	RT	homozygous and heterozygous
7		p.Gly601Ser						Pore	2022	PMID: 35688147	HEK293	yes	nd	heterozygous	no	>1 cellular model (without IPS)	patch+trafficking	RT	homozygous and heterozygous
7	c.1802G>A	p.Gly601Asp	NP	Likely pathogenic	Mar 29, 2022			Pore
7	c.1805T>C	p.Leu602Pro	LQTS|CP|NP	Conflicting interpretations of pathogenicity	Oct 13, 2021			Pore
7	c.1807G>A	p.Gly603Ser				LQTS	homozygous	Pore
7	c.1808G>A	p.Gly603Asp	LQTS	Uncertain significance	Sep 1, 2021			Pore
7	c.1810G>C	p.Gly604Arg						Pore
7	c.1810G>A	p.Gly604Ser	LQTS|IGD|NP	Pathogenic	Dec 11, 2021	LQTS	heterozygous	Pore	2014	PMID: 25417810	HEK293	no	RT		yes	HEK293 only	patch+trafficking	RT and nd	homozygous and heterozygous
7		p.Gly604Ser						Pore	2008	PMID: 18386051	HEK293	yes	nd	homozygous and heterozygous	yes	HEK293 only	patch+trafficking	RT and nd	homozygous and heterozygous
7		p.Gly604Ser						Pore	2020	PMID: 31557540	HEK293	yes	RT	homozygous and heterozygous	yes	HEK293 only	patch+trafficking	RT and nd	homozygous and heterozygous
7		p.Gly604Ser						Pore	2020	PMID: 32940533	IPSC	no			yes	HEK293 only	patch+trafficking	RT and nd	homozygous and heterozygous
7		p.Gly604Ser						Pore	2020	PMID: 32661217	HEK293	no			yes	HEK293 only	patch+trafficking	RT and nd	homozygous and heterozygous
7		p.Gly604Ser						Pore	2022	PMID: 35688147	HEK293	yes	nd	heterozygous	no	HEK293 only	patch+trafficking	RT and nd	homozygous and heterozygous
7	c.1811G>A	p.Gly604Asp	LQTS	not provided				Pore
7	c.1811G>T	p.Gly604Val	NP	Likely pathogenic	Jan 3, 2018			Pore
7	c.1814C>A	p.Pro605His	LQTS	Uncertain significance	Aug 13, 2021			Pore
7	c.1814C>T	p.Pro605Leu	LQTS	Conflicting interpretations of pathogenicity	Aug 30, 2021	NP	heterozygous	Pore	2014	PMID: 25417810	HEK293	no	RT		yes		trafficking only
7	c.1813C>T	p.Pro605Ser	LQTS	not provided				Pore	2014	PMID: 25417810	HEK293	no	RT		yes		trafficking only
7	c.1816T>C	p.Ser606Pro	LQTS	not provided				Pore	2016	PMID: 26958806	Xenopus oocytes	yes	RT	homozygous and heterozygous	yes	Xenopus only	patch+trafficking	RT	homozygous and heterozygous
7	c.1817C>T	p.Ser606Phe				NP	heterozygous	Pore
7	c.1819A>T	p.Ile607Phe	NP	Likely pathogenic	Jan 2, 2015			Pore
7	c.1823A>G	p.Lys608Arg	LQTS	Uncertain significance	Aug 14, 2021			Pore
7	c.1825G>A	p.Asp609Asn	LQTS|NP	Pathogenic	Nov 10, 2021	NP	heterozygous	Pore	2014	PMID: 25417810	HEK293	no	RT		yes	HEK293 only	patch+trafficking	RT	homozygous and heterozygous
7		p.Asp609Asn						Pore	2019	PMID: 31882846	HEK293	yes	RT	homozygous	no	HEK293 only	patch+trafficking	RT	homozygous and heterozygous
7		p.Asp609Asn						Pore	2020	PMID: 31557540	HEK293	yes	RT	homozygous and heterozygous	yes	HEK293 only	patch+trafficking	RT	homozygous and heterozygous
7		p.Asp609Asn						Pore	2022	PMID: 35688147	HEK293	yes	nd	heterozygous	no	HEK293 only	patch+trafficking	RT	homozygous and heterozygous
7	c.1825G>C	p.Asp609His	LQTS	not provided				Pore	2014	PMID: 25417810	HEK293	no	RT		yes		trafficking only
7	c.1825G>T	p.Asp609Tyr	LQTS	not provided				Pore
7	c.1826A>C	p.Asp609Ala	LQTS	Uncertain significance	Jul 14, 2021			Pore	2010	PMID: 20133899	HEK293	yes	RT	homozygous	no	>1 cellular model (without IPS)	patch only	RT	homozygous
7		p.Asp609Ala						Pore	2011	PMID: 21908602	Xenopus oocytes	yes	RT	homozygous	no	>1 cellular model (without IPS)	patch only	RT	homozygous
7	c.1826A>G	p.Asp609Gly	LQTS	Uncertain significance	Aug 31, 2021			Pore	2014	PMID: 25417810	HEK293	no	RT		yes		trafficking only	RT	homozygous and heterozygous
7	c.1830G>C	p.Lys610Asn						Pore
7	c.1828A>G	p.Lys610Glu	LQTS	Likely pathogenic	Sep 2, 2021			Pore
7	c.1831T>G	p.Tyr611Asp	LQTS	Likely pathogenic				Pore
7	c.1831T>C	p.Tyr611His	LQTS	Pathogenic	May 13, 2005			Pore	1998	PMID: 9694858	HEK293	yes	RT	homozygous	yes	>1 cellular model (without IPS)	patch+trafficking	RT	homozygous
7		p.Tyr611His						Pore	2006	PMID: 16432067	HEK293	yes	RT	homozygous	yes	>1 cellular model (without IPS)	patch+trafficking	RT	homozygous
7		p.Tyr611His						Pore	2013	PMID: 23303164	zebrafish	yes	RT	homozygous	no	>1 cellular model (without IPS)	patch+trafficking	RT	homozygous
7	c.1832A>G	p.Tyr611Cys	LQTS	Uncertain significance	Jul 14, 2021			Pore
7	c.1832A>T	p.Tyr611Phe				NP	heterozygous	Pore
7	c.1834G>T	p.Val612Leu	LQTS	not provided				Pore	2001	PMID: 11524404	Xenopus oocytes	yes	RT	homozygous and heterozygous	yes	>1 cellular model (without IPS)	patch+trafficking	RT	homozygous and heterozygous
7		p.Val612Leu						Pore	2005	PMID: 15851652	HEK293	no	RT	homozygous	yes	>1 cellular model (without IPS)	patch+trafficking	RT	homozygous and heterozygous
7		p.Val612Leu						Pore	2006	PMID: 16432067	HEK293	yes	RT	homozygous	yes	>1 cellular model (without IPS)	patch+trafficking	RT	homozygous and heterozygous
7		p.Val612Leu						Pore	2016	PMID: 26958806	Xenopus oocytes	yes	RT	homozygous	yes	>1 cellular model (without IPS)	patch+trafficking	RT	homozygous and heterozygous
7	c.1834G>A	p.Val612Met						Pore
7	c.1837A>T	p.Thr613Ser	NP	Pathogenic	Sep 12, 2014			Pore
7	c.1837A>G	p.Thr613Ala						Pore	2011	PMID: 21908602	Xenopus oocytes	yes	RT	homozygous	no	Xenopus only	patch only	RT	homozygous and heterozygous
7		p.Thr613Ala						Pore	2013	PMID: 23471968	Xenopus oocytes	yes	RT	homozygous	no	Xenopus only	patch only	RT	homozygous and heterozygous
7		p.Thr613Ala						Pore	2015	PMID: 26173150	Xenopus oocytes	yes	RT	homozygous and heterozygous	no	Xenopus only	patch only	RT	homozygous and heterozygous
7	c.1838C>A	p.Thr613Lys						Pore
7	c.1838C>T	p.Thr613Met	LQTS|SQTS|CP|NP	Pathogenic/Likely pathogenic	Jan 18, 2022	LQTS	heterozygous	Pore	2001	PMID: 11524404	Xenopus oocytes	yes	RT	homozygous and heterozygous	yes	>1 cellular model (without IPS)	patch+trafficking	RT	homozygous and heterozygous
7		p.Thr613Met						Pore	2014	PMID: 25417810	HEK293	no	RT		yes	>1 cellular model (without IPS)	patch+trafficking	RT	homozygous and heterozygous
7		p.Thr613Met						Pore	2020	PMID: 31557540	HEK293	yes	RT	homozygous and heterozygous	yes	>1 cellular model (without IPS)	patch+trafficking	RT	homozygous and heterozygous
7		p.Thr613Met						Pore	2022	PMID: 35688147	HEK293	yes	nd	heterozygous	no	>1 cellular model (without IPS)	patch+trafficking	RT	homozygous and heterozygous
7	c.1840G>T	p.Ala614Ser	LQTS	Uncertain significance	Sep 1, 2021			Pore
7	c.1841C>T	p.Ala614Val	LQTS|NP	Pathogenic	Jan 13, 2022	LQTS	heterozygous	Pore	1998	PMID: 9721698	Xenopus oocytes	yes	RT	homozygous and heterozygous	no	> 1 cellular model with IPS	patch+trafficking	RT and 32°C	homozygous and heterozygous
7		p.Ala614Val						Pore	2006	PMID: 16432067	HEK293	yes	RT	homozygous	yes	> 1 cellular model with IPS	patch+trafficking	RT and 32°C	homozygous and heterozygous
7		p.Ala614Val						Pore	2011	PMID: 21240260	IPSC	yes	32°C	heterozygous	no	> 1 cellular model with IPS	patch+trafficking	RT and 32°C	homozygous and heterozygous
7		p.Ala614Val						Pore	2011	PMID: 21908602	Xenopus oocytes	yes	RT	homozygous	yes	> 1 cellular model with IPS	patch+trafficking	RT and 32°C	homozygous and heterozygous
7		p.Ala614Val						Pore	2013	PMID: 23303164	zebrafish	yes	RT	homozygous	no	> 1 cellular model with IPS	patch+trafficking	RT and 32°C	homozygous and heterozygous
7		p.Ala614Val						Pore	2013	PMID: 23471968	Xenopus oocytes	yes	RT	homozygous	no	> 1 cellular model with IPS	patch+trafficking	RT and 32°C	homozygous and heterozygous
7		p.Ala614Val						Pore	2016	PMID: 26958806	Xenopus oocytes	yes	RT	homozygous and heterozygous	yes	> 1 cellular model with IPS	patch+trafficking	RT and 32°C	homozygous and heterozygous
7		p.Ala614Val						Pore	2020	PMID: 31557540	HEK293	yes	RT	homozygous and heterozygous	yes	> 1 cellular model with IPS	patch+trafficking	RT and 32°C	homozygous and heterozygous
7		p.Ala614Val						Pore	2022	PMID: 35688147	HEK293	yes	nd	heterozygous	no	> 1 cellular model with IPS	patch+trafficking	RT and 32°C	homozygous and heterozygous
7		p.Ala614Val						Pore	2022	PMID: 36339618	HEK293	no			yes	> 1 cellular model with IPS	patch+trafficking	RT and 32°C
7	c.1843C>T	p.Leu615Phe	LQTS|NP	Conflicting interpretations of pathogenicity	Nov 20, 2021			Pore	2014	PMID: 25417810	HEK293	no	RT		yes	HEK293 only	patch+trafficking	RT	homozygous and heterozygous
7		p.Leu615Phe						Pore	2020	PMID: 31557540	HEK293	yes	RT	homozygous and heterozygous	yes	HEK293 only	patch+trafficking	RT	homozygous and heterozygous
7		p.Leu615Phe						Pore	2022	PMID: 36339618	HEK293	no			yes	HEK293 only	patch+trafficking	RT	homozygous and heterozygous
7	c.1843C>G	p.Leu615Val	LQTS	not provided				Pore	2001	PMID: 11524404	Xenopus oocytes	yes	RT	homozygous and heterozygous	yes	>1 cellular model (without IPS)	patch+trafficking	RT	homozygous and heterozygous
7		p.Leu615Val						Pore	2010	PMID: 20133899	HEK293	yes	RT	homozygous	no	>1 cellular model (without IPS)	patch+trafficking	RT	homozygous and heterozygous
7		p.Leu615Val						Pore	2011	PMID: 21908602	Xenopus oocytes	yes	RT	homozygous	no	>1 cellular model (without IPS)	patch+trafficking	RT	homozygous and heterozygous
7		p.Leu615Val						Pore	2013	PMID: 23471968	Xenopus oocytes	yes	RT	homozygous	no	>1 cellular model (without IPS)	patch+trafficking	RT	homozygous and heterozygous
7	c.1847A>G	p.Tyr616Cys	LQTS|NP	Pathogenic/Likely pathogenic	Apr 12, 2019			Pore	2014	PMID: 25417810	HEK293	yes	RT	homozygous	yes	HEK293 only	patch+trafficking	RT	homozygous and heterozygous
7		p.Tyr616Cys						Pore	2022	PMID: 35688147	HEK293	yes	nd	heterozygous	no	HEK293 only	patch+trafficking	RT	homozygous and heterozygous
7	c.1847A>T	p.Tyr616Phe				LQTS	heterozygous	Pore	2012	PMID: 22848423	Xenopus oocytes	yes	RT	homozygous	no	Xenopus only	patch only	RT	homozygous
7	c.1849T>C	p.Phe617Leu	LQTS	Uncertain significance	Aug 26, 2021			Pore
7	c.1849T>G,	p.Phe617Val						Pore	2013	PMID: 23471968	Xenopus oocytes	yes	RT	homozygous	no	Xenopus only	patch only	RT	homozygous
7	c.1851C>A	p.Phe617Leu	NP	Likely pathogenic	Mar 30, 2017			Pore
7	c.1852A>G	p.Thr618Ala				LQTS	heterozygous	Pore	2010	PMID: 20133899	HEK293	yes	RT	homozygous	no	>1 cellular model (without IPS)	patch only	RT	homozygous
7		p.Thr618Ala						Pore	2011	PMID: 21908602	Xenopus oocytes	yes	RT	homozygous	no	>1 cellular model (without IPS)	patch only	RT	homozygous
7		p.Thr618Ala						Pore	2013	PMID: 23471968	Xenopus oocytes	yes	RT	homozygous	no	>1 cellular model (without IPS)	patch only	RT	homozygous
7	c.1853C>T	p.Thr618Ile	LQTS	Likely pathogenic	Sep 1, 2021			Pore	2012	PMID: 23300672	HEK293	yes	37°C	homozygous	no	> 1 cellular model with IPS	patch+trafficking	RT and 37°C	homozygous and heterozygous
7		p.Thr618Ile						Pore	2013	PMID: 23471968	Xenopus oocytes	yes	RT	homozygous	no	> 1 cellular model with IPS	patch+trafficking	RT and 37°C	homozygous and heterozygous
7		p.Thr618Ile						Pore	2017	PMID: 29759541	HEK293	yes	RT	homozygous and heterozygous	no	> 1 cellular model with IPS	patch+trafficking	RT and 37°C	homozygous and heterozygous
7		p.Thr618Ile						Pore	2019	PMID: 30582453	HEK293 and IPSC	yes	37°C	homozygous and heterozygous	yes	> 1 cellular model with IPS	patch+trafficking	RT and 37°C	homozygous and heterozygous
7		p.Thr618Ile						Pore	2022	PMID: 35114584	HEK293	yes	37°C	homozygous	no	> 1 cellular model with IPS	patch+trafficking	RT and 37°C	homozygous and heterozygous
7	c.1853C>G	p.Thr618Ser	LQTS	not provided				Pore	2011	PMID: 21908602	Xenopus oocytes	yes	RT	homozygous	no	>1 cellular model (without IPS)	patch+trafficking	RT	homozygous and heterozygous
7		p.Thr618Ser						Pore	2013	PMID: 23471968	Xenopus oocytes	yes	RT	homozygous	no	>1 cellular model (without IPS)	patch+trafficking	RT	homozygous and heterozygous
7		p.Thr618Ser						Pore	2016	PMID: 26958806	Xenopus oocytes	no	RT		yes	>1 cellular model (without IPS)	patch+trafficking	RT	homozygous and heterozygous
7		p.Thr618Ser						Pore	2020	PMID: 31557540	HEK293	yes	RT	homozygous and heterozygous	yes	>1 cellular model (without IPS)	patch+trafficking	RT	homozygous and heterozygous
7		p.Thr618Ser						Pore	2020	PMID: 31628797	HEK293 and CHO	yes	RT	homozygous and heterozygous	no	>1 cellular model (without IPS)	patch+trafficking	RT	homozygous and heterozygous
7		p.Thr618Ser						Pore	2021	PMID: 33884304	HEK293	yes	RT	heterozygous	yes	>1 cellular model (without IPS)	patch+trafficking	RT	homozygous and heterozygous
7	c.1858A>G	p.Ser620Gly	NP	Pathogenic	Mar 5, 2021	LQTS	heterozygous	Pore	2015	PMID: 26066609	Xenopus oocytes	yes	RT	homozygous and heterozygous	yes	Xenopus only	patch+trafficking	RT	homozygous and heterozygous
7	c.1859G>A	p.Ser620Asn	LQTS	Uncertain significance	Sep 15, 2021			Pore
7	c.1859G>C	p.Ser620Thr						Pore	1998	PMID: 9486667	Xenopus oocytes	yes	RT	homozygous	no	>1 cellular model (without IPS)	patch only	RT and 37°C	homozygous
7		p.Ser620Thr						Pore	1999	PMID: 10325236	HEK293	yes	RT	homozygous	no	>1 cellular model (without IPS)	patch only	RT and 37°C	homozygous
7		p.Ser620Thr						Pore	2005	PMID: 15851652	HEK293	yes	RT	homozygous (and double heterozigosity)	no	>1 cellular model (without IPS)	patch only	RT and 37°C	homozygous
7		p.Ser620Thr						Pore	2010	PMID: 20133899	HEK293	yes	RT	homozygous	no	>1 cellular model (without IPS)	patch only	RT and 37°C	homozygous
7		p.Ser620Thr						Pore	2014	PMID: 24877995	HEK293	yes	37°C	homozygous	no	>1 cellular model (without IPS)	patch only	RT and 37°C	homozygous
7		p.Ser620Thr						Pore	2021	PMID: 33514547	Xenopus oocytes	yes	RT	homozygous	no	>1 cellular model (without IPS)	patch only	RT and 37°C	homozygous
7	c.1861A>T	p.Ser621Cys				NP	heterozygous	pore
7	c.1862G>A	p.Ser621Asn	LQTS|HCM	Conflicting interpretations of pathogenicity	Aug 27, 2021	LQTS	heterozygous	Pore	2014	PMID: 25417810	HEK293	no	RT		yes		trafficking only
7	c.1863C>G	p.Ser621Arg	LQTS	not provided				Pore	2014	PMID: 25417810	HEK293	no	RT		yes		trafficking only
7	c.1864C>T	p.Leu622Phe	LQTS	Uncertain significance	Jul 14, 2021	NP	heterozygous	Pore	2013	PMID: 23471968	Xenopus oocytes	yes	RT	homozygous	no	Xenopus only	patch only	RT	homozygous
7	c.1865T>A	p.Leu622His	NP	Likely pathogenic	Mar 1, 2022			Pore
7	c.1867A>G	p.Thr623Ala						Pore	2010	PMID: 20133899	HEK293	yes	RT	homozygous	no	>1 cellular model (without IPS)	patch only	RT and 37°C	homozygous
7		p.Thr623Ala						Pore	2011	PMID: 21908602	Xenopus oocytes	yes	RT	homozygous	no	>1 cellular model (without IPS)	patch only	RT and 37°C	homozygous
7		p.Thr623Ala						Pore	2012	PMID: 21989164	HEK293	yes	37°C	homozygous	no	>1 cellular model (without IPS)	patch only	RT and 37°C	homozygous
7		p.Thr623Ala						Pore	2014	PMID: 24877995	HEK293	yes	37°C	homozygous	no	>1 cellular model (without IPS)	patch only	RT and 37°C	homozygous
7		p.Thr623Ala						Pore	2015	PMID: 26159617	HEK293	yes	37°C	homozygous	no	>1 cellular model (without IPS)	patch only	RT and 37°C	homozygous
7	c.1867A>T	p.Thr623Ser				NP	heterozygous	Pore	2011	PMID: 21908602	Xenopus oocytes	yes	RT	homozygous	no	Xenopus only	patch only	RT	homozygous
7	c.1868C>T	p.Thr623Ile	LQTS	not provided				Pore	2006	PMID: 16432067	HEK293	no	RT		yes	other	patch+trafficking	RT	homozygous
7		p.Thr623Ile						Pore	2013	PMID: 23303164	zebrafish	yes	RT	homozygous	no	other	patch+trafficking	RT	homozygous
7	c.1870A>T	p.Ser624Cys	LQTS	Uncertain significance	Sep 1, 2021			Pore
7	c.1871G>A	p.Ser624Asn	LQTS	Uncertain significance	Nov 11, 2021			Pore
7	c.1873G>C	p.Val625Leu	NP	Likely pathogenic	Jun 26, 2017			Pore
7	c.1873G>A	p.Val625Met				NP	heterozygous	pore
7	c.1874T>C	p.Val625Ala	LQTS	Likely pathogenic	Nov 26, 2015			Pore	2010	PMID: 20133899	HEK293	yes	RT	homozygous	no	>1 cellular model (without IPS)	patch only	RT and 37°C	homozygous
7		p.Val625Ala						Pore	2011	PMID: 21908602	Xenopus oocytes	yes	RT	homozygous	no	>1 cellular model (without IPS)	patch only	RT and 37°C	homozygous
7		p.Val625Ala						Pore	2012	PMID: 21989164	HEK293	yes	37°C	homozygous	no	>1 cellular model (without IPS)	patch only	RT and 37°C	homozygous
7		p.Val625Ala						Pore	2014	PMID: 24877995	HEK293	yes	37°C	homozygous	no	>1 cellular model (without IPS)	patch only	RT and 37°C	homozygous
7		p.Val625Ala						Pore	2015	PMID: 26159617	HEK293	yes	37°C	homozygous	no	>1 cellular model (without IPS)	patch only	RT and 37°C	homozygous
7	c.1874T>A	p.Val625Glu	LQTS	not provided				Pore	2014	PMID: 25417810	HEK293	no	RT		yes		trafficking only
7	c.1876G>C	p.Gly626Arg				NP	heterozygous	Pore
7	c.1876G>A	p.Gly626Ser	LQTS|NP	Pathogenic/Likely pathogenic	Dec 27, 2019	NP	heterozygous	Pore	2014	PMID: 25417810	HEK293	no	RT		yes		trafficking only	RT	homozygous and heterozygous
7	c.1877G>C	p.Gly626Ala	LQTS	not provided				Pore	2010	PMID: 20133899	HEK293	yes	RT	homozygous	no	>1 cellular model (without IPS)	patch+trafficking	RT	homozygous
7		p.Gly626Ala						Pore	2011	PMID: 21908602	Xenopus oocytes	yes	RT	homozygous	yes	>1 cellular model (without IPS)	patch+trafficking	RT	homozygous
7		p.Gly626Ala						Pore	2014	PMID: 25417810	HEK293	no	RT		yes	>1 cellular model (without IPS)	patch+trafficking	RT	homozygous
7	c.1877G>A	p.Gly626Asp	LQTS	Uncertain significance	Aug 24, 2021			Pore	2014	PMID: 25417810	HEK293	no	RT		yes		trafficking only
7	c.1877G>T	p.Gly626Val	LQTS	not provided				Pore	2014	PMID: 25417810	HEK293	no	RT		yes		trafficking only
7	c.1879T>A	p.Phe627Ile	LQTS	not provided				Pore
7	c.1879T>C	p.Phe627Leu	LQTS	not provided				Pore	2011	PMID: 21908602	Xenopus oocytes	yes	RT	homozygous	no	Xenopus only	patch+trafficking	RT	homozygous and heterozygous
7		p.Phe627Leu						Pore	2016	PMID: 26958806	Xenopus oocytes	yes	RT	homozygous and heterozygous	yes	Xenopus only	patch+trafficking	RT	homozygous and heterozygous
7	c.1881C>A	p.Phe627Leu	LQTS|NP	Pathogenic	Sep 1, 2021			Pore	2011	PMID: 21908602	Xenopus oocytes	yes	RT	homozygous	no	Xenopus only	patch+trafficking	RT	homozygous and heterozygous
7		p.Phe627Leu						Pore	2016	PMID: 26958806	Xenopus oocytes	yes	RT	homozygous and heterozygous	yes	Xenopus only	patch+trafficking	RT	homozygous and heterozygous
7	c.1881C>G	p.Phe627Leu	LQTS	not provided				Pore	2011	PMID: 21908602	Xenopus oocytes	yes	RT	homozygous	no	Xenopus only	patch+trafficking	RT	homozygous and heterozygous
7		p.Phe627Leu						Pore	2016	PMID: 26958806	Xenopus oocytes	yes	RT	homozygous and heterozygous	yes	Xenopus only	patch+trafficking	RT	homozygous and heterozygous
7	c.1882G>C	p.Gly628Arg	NP	Likely pathogenic	May 18, 2020	NP	heterozygous	Pore
7	c.1882G>A	p.Gly628Ser	LQTS|NP	Pathogenic	Aug 13, 2021	LQTS	heterozygous	Pore	1996	PMID: 8700910	Xenopus oocytes	yes	RT	homozygous and heterozygous	no	>1 cellular model (without IPS)	patch+trafficking	RT	homozygous and heterozygous
7		p.Gly628Ser						Pore	1998	PMID: 9694858	HEK293	yes	RT	homozygous	yes	>1 cellular model (without IPS)	patch+trafficking	RT	homozygous and heterozygous
7		p.Gly628Ser						Pore	2006	PMID: 16432067	HEK293	no	RT		yes	>1 cellular model (without IPS)	patch+trafficking	RT	homozygous and heterozygous
7		p.Gly628Ser						Pore	2010	PMID: 20348026	CHO	yes	nd	homozygous	yes	>1 cellular model (without IPS)	patch+trafficking	RT	homozygous and heterozygous
7		p.Gly628Ser						Pore	2012	PMID: 22876326	HEK293	yes	RT	homozygous and heterozygous	yes	>1 cellular model (without IPS)	patch+trafficking	RT	homozygous and heterozygous
7		p.Gly628Ser						Pore	2013	PMID: 23303164	zebrafish	yes	RT	homozygous	no	>1 cellular model (without IPS)	patch+trafficking	RT	homozygous and heterozygous
7		p.Gly628Asp						Pore	2010	PMID: 20133899	HEK293	yes	RT	homozygous	no
7	c.1883G>A	p.Gly628Asp						Pore	2014	PMID: 24112685	CHO	yes	RT	homozygous and heterozygous	no	CHO only	patch only	RT	homozygous and heterozygous
7	c.1883G>C	p.Gly628Ala	LQTS	not provided				Pore	2010	PMID: 20133899	HEK293	yes	RT	homozygous	no	>1 cellular model (without IPS)	patch only	RT	homozygous
7		p.Gly628Ala						Pore	2011	PMID: 21908602	Xenopus oocytes	yes	RT	homozygous	no	>1 cellular model (without IPS)	patch only	RT	homozygous
7	c.1883G>T	p.Gly628Val	LQTS	not provided				Pore	2014	PMID: 25417810	HEK293	no	RT		yes		trafficking only
7	c.1885A>G	p.Asn629Asp	NP	Pathogenic	Apr 9, 2015			Pore	2000	PMID: 10720411	Xenopus oocytes	yes	RT	homozygous and heterozygous	no	>1 cellular model (without IPS)	patch+trafficking	RT and 37°C	homozygous and heterozygous
7		p.Asn629Asp						Pore	2006	PMID: 16432067	HEK293	no	RT		yes	>1 cellular model (without IPS)	patch+trafficking	RT and 37°C	homozygous and heterozygous
7		p.Asn629Asp						Pore	2008	PMID: 18948620	cardiomyocytes	yes	37°C	homozygous and heterozygous	yes	>1 cellular model (without IPS)	patch+trafficking	RT and 37°C	homozygous and heterozygous
7		p.Asn629Asp						Pore	2010	PMID: 20133899	HEK293	yes	RT	homozygous	no	>1 cellular model (without IPS)	patch+trafficking	RT and 37°C	homozygous and heterozygous
7		p.Asn629Asp						Pore	2013	PMID: 23303164	zebrafish	yes	RT	homozygous	no	>1 cellular model (without IPS)	patch+trafficking	RT and 37°C	homozygous and heterozygous
7		p.Asn629Asp						Pore	2021	PMID: 33514547	Xenopus oocytes	yes	RT	homozygous	no	>1 cellular model (without IPS)	patch+trafficking	RT and 37°C	homozygous and heterozygous
7	c.1886A>T	p.Asn629Ile	LQTS	not provided				Pore	2014	PMID: 25417810	HEK293	no	RT		yes	HEK293 only	patch+trafficking	RT	homozygous and heterozygous
7		p.Asn629Ile						Pore	2020	PMID: 31557540	HEK293	yes	RT	homozygous and heterozygous	yes	HEK293 only	patch+trafficking	RT	homozygous and heterozygous
7	c.1886A>G	p.Asn629Ser	LQTS|SQTS|NP	Pathogenic	Sep 15, 2021	LQTS	heterozygous	Pore	2006	PMID: 16432067	HEK293	no	RT		yes	>1 cellular model (without IPS)	patch+trafficking	RT	homozygous and heterozygous
7		p.Asn629Ser						Pore	2013	PMID: 23303164	zebrafish	yes	RT	homozygous	no	>1 cellular model (without IPS)	patch+trafficking	RT	homozygous and heterozygous
7		p.Asn629Ser						Pore	2020	PMID: 31557540	HEK293	yes	RT	homozygous and heterozygous	yes	>1 cellular model (without IPS)	patch+trafficking		homozygous and heterozygous
7		p.Asn629Ser						Pore	2022	PMID: 35688147	HEK293	yes	nd	heterozygous	no	>1 cellular model (without IPS)	patch+trafficking	RT	homozygous and heterozygous
7	c.1886A>C	p.Asn629Thr	LQTS|NP	Pathogenic/Likely pathogenic	Sep 2, 2021			Pore	2022	PMID: 35688147	HEK293	yes	nd	heterozygous	no	HEK293 only	patch only	nd	heterozygous
7	c.1887C>A	p.Asn629Lys	LQTS	Likely pathogenic	Sep 24, 2021			Pore	1999	PMID: 10517660	COS7	yes	RT	homozygous and heterozygous	no	COS7	patch+trafficking	RT	homozygous and heterozygous
7		p.Asn629Lys						Pore	2014	PMID: 25417810	HEK293	no	RT		yes	COS7	patch+trafficking	RT	homozygous and heterozygous
7	c.1889T>C	p.Val630Ala	LQTS	not provided				Pore	2006	PMID: 16842670	Xenopus oocytes	yes	RT	homozygous and heterozygous	no	>1 cellular model (without IPS)	patch+trafficking	RT	homozygous and heterozygous
7		p.Val630Ala						Pore	2006	PMID: 16432067	HEK293	no	RT		yes	>1 cellular model (without IPS)	patch+trafficking	RT	homozygous and heterozygous
7		p.Val630Ala						Pore	2010	PMID: 20133899	HEK293	yes	RT	homozygous	no	>1 cellular model (without IPS)	patch+trafficking	RT	homozygous and heterozygous
7		p.Val630Ala						Pore	2013	PMID: 23303164	zebrafish	yes	RT	homozygous	no	>1 cellular model (without IPS)	patch+trafficking	RT	homozygous and heterozygous
7	c.1888G>A	p.Val630Ile	LQTS	Conflicting interpretations of pathogenicity	Aug 27, 2021			Pore
7	c.1888G>C	p.Val630Leu	LQTS	not provided				Pore	1998	PMID: 9721698	Xenopus oocytes	yes	RT	homozygous and heterozygous	no	>1 cellular model (without IPS)	patch+trafficking	RT	homozygous and heterozygous
7		p.Val630Leu						Pore	2006	PMID: 16432067	HEK293	no	RT		yes	>1 cellular model (without IPS)	patch+trafficking	RT	homozygous and heterozygous
7		p.Val630Leu						Pore	2013	PMID: 23303164	zebrafish	yes	RT	homozygous	no	>1 cellular model (without IPS)	patch+trafficking	RT	homozygous and heterozygous
7	c.1891T>G	p.Ser631Ala	LQTS	not provided				Pore	1999	PMID: 10325236	HEK293	yes	RT	homozygous	no	HEK293 only	patch only	RT	homozygous
7		p.Ser631Ala						Pore	2010	PMID: 20133899	HEK293	yes	RT	homozygous	no	HEK293 only	patch only	RT	homozygous
7	c.1892C>G	p.Ser631Cys						Pore
7	c.1892C>T	p.Ser631Phe	LQTS|NP	Uncertain significance	Aug 31, 2021			Pore
7	c.1894C>G	p.Pro632Ala	LQTS	Uncertain significance	Sep 15, 2021			Pore
7	c.1894C>T	p.Pro632Ser	CP|NP	Pathogenic/Likely pathogenic	May 13, 2021			Pore	2014	PMID: 25417810	HEK293	no	RT		yes	HEK293 only	patch+trafficking	nd	heterozygous
7		p.Pro632Ser						Pore	2022	PMID: 35688147	HEK293	yes	nd	heterozygous	no	HEK293 only	patch+trafficking	nd	heterozygous
7	c.1895C>T	p.Pro632Leu				LQTS	heterozygous for proband and mosaicism for his mother	Pore	2021
7	c.1897A>G	p.Asn633Asp	LQTS	not provided				Pore	2008	PMID: 18593567	HEK293	yes	RT	homozygous	yes	HEK293 only	patch+trafficking	RT	homozygous
7	c.1897A>C	p.Asn633His	LQTS	Uncertain significance	Aug 27, 2021			Pore
7	c.1898A>T	p.Asn633Ile	LQTS	not provided				Pore
7	c.1898A>G	p.Asn633Ser	LQTS|CP|NP	Pathogenic/Likely pathogenic	Jul 12, 2022	LQTS	heterozygous	Pore	2006	PMID: 16842670	Xenopus oocytes	yes	RT	heterozygous	no	>1 cellular model (without IPS)	patch+trafficking	RT	homozygous and heterozygous
7		p.Asn633Ser						Pore	2014	PMID: 25417810	HEK293	no	RT		yes	>1 cellular model (without IPS)	patch+trafficking	RT	homozygous and heterozygous
7		p.Asn633Ser						Pore	2020	PMID: 31557540	HEK293	yes	RT	homozygous and heterozygous	yes	>1 cellular model (without IPS)	patch+trafficking	RT	homozygous and heterozygous
7		p.Asn633Ser						Pore	2020	PMID: 31628797	HEK293	yes	RT	heterozygous	no	>1 cellular model (without IPS)	patch+trafficking		homozygous and heterozygous
7		p.Asn633Ser						Pore	2020	PMID: 32940533	IPSC	no			yes	>1 cellular model (without IPS)	patch+trafficking	RT	homozygous and heterozygous
7	c.1898A>C	p.Asn633Thr	LQTS	Uncertain significance	Oct 14, 2021	NP	heterozygous	Pore
7	c.1899C>A	p.Asn633Lys						Pore
7	c.1900A>G	p.Thr634Ala	NP	Pathogenic	May 28, 2014	NP	heterozygous	Pore
7	c.1900A>T	p.Thr634Ser						Pore	2020	PMID: 32321643	HEK293	yes	37°C	homozygous and heterozygous	yes	HEK293 only	patch+trafficking	37°C	homozygous and heterozygous
7	c.1901C>T	p.Thr634Ile	LQTS	Uncertain significance	Aug 31, 2021			Pore	2014	PMID: 25417810	HEK293	no	RT		yes		trafficking only
7	c.1903A>G	p.Asn635Asp	LQTS	not provided		NP	heterozygous	Pore	2014	PMID: 25417810	HEK293	no	RT		yes		trafficking only
7	c.1904A>T	p.Asn635Ile	LQTS	Uncertain significance	Aug 28, 2021			Pore	2014	PMID: 25417810	HEK293	no	RT		yes		trafficking only
7	c.1904A>G	p.Asn635Ser	LQTS	Uncertain significance	Jul 12, 2021			Pore
7	c.1905C>G	p.Asn635Lys	LQTS	not provided				Pore
7	c.1907C>T	p.Ser636Leu	NP	Uncertain significance	Feb 18, 2020			Pore
7	c.1909G>C	p.Glu637Gln				LQTS	heterozygous	Pore	2019	PMID: 31882846	HEK293	yes	RT	homozygous	no	HEK293 only	patch only	RT	homozygous
7	c.1909G>A	p.Glu637Lys	LQTS	Pathogenic	Sep 2, 2021			Pore	2002	PMID: 12062363	Xenopus oocytes	yes	RT	homozygous and heterozygous	no	>1 cellular model (without IPS)	patch+trafficking	RT	homozygous and heterozygous
7		p.Glu637Lys						Pore	2013	PMID: 23022675	HEK293	yes	RT	homozygous and heterozygous	yes	>1 cellular model (without IPS)	patch+trafficking	RT	homozygous and heterozygous
7		p.Glu637Lys						Pore	2014	PMID: 25417810	HEK293	no	RT		yes	>1 cellular model (without IPS)	patch+trafficking	RT	homozygous and heterozygous
7	c.1910A>G	p.Glu637Gly	LQTS	not provided				Pore	2011	PMID: 21109023	CHO	yes	nd	homozygous and heterozygous	no	CHO only	patch+trafficking	nd	homozygous and heterozygous
7		p.Glu637Gly						Pore	2014	PMID: 25417810	HEK293	no	RT		yes	CHO only	patch+trafficking	nd	homozygous and heterozygous
7	c.1911G>C	p.Glu637Asp	LQTS	not provided				Pore	2014	PMID: 25417810	HEK293	no	RT		yes		trafficking only		homozygous and heterozygous
7	c.1912A>C	p.Lys638Gln						Pore
7	c.1912A>G	p.Lys638Glu	LQTS	Uncertain significance	Dec 17, 2021			Pore	2020	PMID: 31557540	HEK293	yes	RT	homozygous and heterozygous	yes	HEK293 only	patch+trafficking	RT	homozygous and heterozygous
7		p.Lys638Glu						Pore	2021	PMID: 33884304	HEK293	yes	RT	heterozygous	yes	HEK293 only	patch+trafficking	RT	homozygous and heterozygous
7	c.1913A>G	p.Lys638Arg	NP	Pathogenic	Jan 10, 2014			Pore
7	c.1914G>T	p.Lys638Asn	LQTS	not provided				Pore	2014	PMID: 25417810	HEK293	no	RT		yes		trafficking only
7	c.1915A>T	p.Ile639Phe				LQTS	heterozygous	Pore
7	c.1918T>C	p.Phe640Leu	LQTS|NP	Conflicting interpretations of pathogenicity	Apr 25, 2018			Pore	2014	PMID: 25417810	HEK293	no	RT		yes		trafficking only
7	c.1918T>G	p.Phe640Val	LQTS	not provided		NP	heterozygous	Pore	2005	PMID: 15851652	HEK293	yes	RT	homozygous (and double heterozigosity)	yes	>1 cellular model (without IPS)	patch+trafficking	RT	homozygous and heterozygous
7		p.Phe640Val						Pore	2006	PMID: 16432067	HEK293	yes	RT	homozygous and heterozygous	yes	>1 cellular model (without IPS)	patch+trafficking	RT	homozygous and heterozygous
7		p.Phe640Val						Pore	2013	PMID: 23303164	zebrafish	yes	RT	homozygous	no	>1 cellular model (without IPS)	patch+trafficking	RT	homozygous and heterozygous
7	c.1919T>G	p.Phe640Cys	LQTS	Uncertain significance	Aug 31, 2021			Pore
7	c.1920C>A	p.Phe640Leu	LQTS	Pathogenic	Jan 1, 2013			Pore	2014	PMID: 25417810	HEK293	no	RT		yes		trafficking only
7	c.1920C>G	p.Phe640Leu	NP	Pathogenic	Mar 3, 2017			Pore	2014	PMID: 25417810	HEK293	no	RT		yes		trafficking only
7	c.1922C>T	p.Ser641Phe	LQTS	Pathogenic	Aug 31, 2021			Pore	2014	PMID: 25417810	HEK293	no	RT		yes		trafficking only
7	c.1922C>A	p.Ser641Tyr	LQTS	Uncertain significance	Nov 16, 2021			Pore
7	c.1924A>G	p.Ile642Val				NP	heterozygous	Pore	2013	PMID: 23471968	Xenopus oocytes	yes	RT	homozygous	no	Xenopus only	patch only	RT	homozygous
7	c.1924A>C	p.Ile642Leu				LQTS	heterozygous	Pore
7	c.1926C>G	p.Ile642Met	LQTS	not provided				Pore
7	c.1930G>A	p.Val644Ile	LQTS|NP	Uncertain significance	Sep 7, 2021			Pore
7	c.1930G>C	p.Val644Leu	LQTS	not provided				Pore	2014	PMID: 25417810	HEK293	yes	RT	homozygous	yes	HEK293 only	patch+trafficking	RT	homozygous
7	c.1930G>T	p.Val644Phe	LQTS	Uncertain significance	Aug 27, 2021			Pore	2014	PMID: 25417810	HEK293	no	RT		yes		trafficking only
7	c.1933A>C	p.Met645Leu	LQTS	Pathogenic	Jul 11, 2019			Pore	2014	PMID: 25417810	HEK293	no	RT		yes		trafficking only
7	c.1933A>T	p.Met645Leu	LQTS	not provided				Pore	2014	PMID: 25417810	HEK293	no	RT		yes		trafficking only
7	c.1933A>G	p.Met645Val						Pore	2013	PMID: 23471968	Xenopus oocytes	yes	RT	homozygous	yes	Xenopus only	patch+trafficking	RT	homozygous
7		p.Met645Val	NP	Pathogenic	Nov 22, 2013	NP	heterozygous	Pore	2014	PMID: 25417810	HEK293	no	RT		yes	Xenopus only	patch+trafficking	RT	homozygous
7	c.1935G>C	p.Met645Ile				NP	heterozygous	Pore	2014	PMID: 25417810	HEK293	no	RT		yes		trafficking only
7	c.1935G>A	p.Met645Ile	NP	Uncertain significance	Oct 11, 2018			Pore	2014	PMID: 25417810	HEK293	no	RT		yes		trafficking only
7	c.1942G>A	p.Gly648Ser	LQTS	not provided				Pore	2014	PMID: 25417810	HEK293	no	RT		yes		trafficking only
7	c.1943G>C	p.Gly648Ala				NP	heterozygous	Pore	2012	PMID: 21989164	HEK293	yes	37°C	homozygous	no	HEK293 only	patch only	37°C	homozygous
7		p.Gly648Ala						Pore	2015	PMID: 26159617	HEK293	yes	37°C	homozygous	no	HEK293 only	patch only	37°C	homozygous
7	c.1943G>A	p.Gly648Asp	NP	Pathogenic	Sep 9, 2011			Pore
7	c.1945T>C	p.Ser649Pro	LQTS	not provided		LQTS	heterozygous	Pore
8	c.1946C>T	p.Ser649Phe	LQTS	Uncertain significance	May 31, 2019			Pore
8	c.1952T>G	p.Met651Arg	LQTS	Likely pathogenic	Feb 9, 2017			Pore
8		p.Tyr652Cys						Pore	2005	PMID: 15851652	HEK293	yes	RT	homozygous (and double heterozigosity)	yes	HEK293 only	patch+trafficking	RT	homozygous
8	c.1954T>C	p.Tyr652His	LQTS	Uncertain significance	Sep 1, 2021			Pore	2005	PMID: 15851652	HEK293	no	RT		yes		trafficking only
8		p.Tyr652Ser						Pore	2005	PMID: 15851652	HEK293	no	RT		yes		trafficking only
8		p.Ser654Gly						Pore	2015	PMID: 26213684	HEK293	yes	RT	homozygous (and double heterozigosity)	no	HEK293 only	patch only	RT	homozygous
8	c.1963A>T	p.Ile655Phe	LQTS	Uncertain significance	Aug 24, 2021	LQTS	heterozygous	Pore
8	c.1963A>G	p.Ile655Val	LQTS	Uncertain significance	Aug 12, 2021			Pore
8	c.1965C>G	p.Ile655Met	LQTS	Uncertain significance	Aug 27, 2021			Pore
8	c.1967T>G	p.Phe656Cys	LQTS	not provided				Pore	2005	PMID: 16051125	LTK	yes	37°c	homozygous	no	>1 cellular model (without IPS)	patch+trafficking	RT and 37°C	homozygous
8		p.Phe656Cys						Pore	2006	PMID: 16314852	HEK293	yes	RT	homozygous	no	>1 cellular model (without IPS)	patch+trafficking	RT and 37°C	homozygous
8		p.Phe656Cys						Pore	2008	PMID: 18955593	Xenopus oocytes	yes	RT	homozygous	no	>1 cellular model (without IPS)	patch+trafficking	RT and 37°C	homozygous
8		p.Phe656Cys						Pore	2014	PMID: 25417810	HEK293	no	RT		yes	>1 cellular model (without IPS)	patch+trafficking	RT and 37°C	homozygous
8		p.Phe656Cys						Pore	2018	PMID: 29904349	HEK293	yes	RT	homozygous	no	>1 cellular model (without IPS)	patch+trafficking	RT and 37°C	homozygous
8	c.1968C>A	p.Phe656Leu	LQTS	Uncertain significance	Nov 18, 2021			Pore
8	c.1969G>C	p.Gly657Arg	LQTS	not provided		LQTS	heterozygous	Pore	2014	PMID: 25417810	HEK293	yes	RT	homozygous	yes	HEK293 only	patch+trafficking	RT	homozygous
8	c.1969G>T	p.Gly657Cys	LQTS	not provided				Pore	2008	PMID: 18955593	Xenopus oocytes	yes	RT	homozygous	no	Xenopus only	patch only	RT	homozygous
8	c.1969G>A	p.Gly657Ser	LQTS	Pathogenic/Likely pathogenic	Aug 12, 2021			Pore	2016	PMID: 26958806	Xenopus oocytes	yes	RT	homozygous and heterozygous	yes	Xenopus only	patch+trafficking	RT	homozygous and heterozygous
8	c.1970G>T	p.Gly657Val	NP	Likely pathogenic	Jun 26, 2015			Pore
8	c.1973A>G	p.Asn658Ser	LQTS|NP	Conflicting interpretations of pathogenicity	Aug 27, 2021	LQTS	heterozygous	Pore
8	c.1979C>T	p.Ser660Leu	LQTS|CP|NP	Pathogenic/Likely pathogenic	Aug 22, 2022	LQTS	heterozygous	Pore	2014	PMID: 25417810	HEK293	no	RT		yes		trafficking only
8	c.1982C>T	p.Ala661Val	SCA	Uncertain significance	Apr 7, 2020			Pore
8	c.1985T>C	p.Ile662Thr	LQTS	not provided				Pore	2014	PMID: 25417810	HEK293	yes	RT	homozygous	yes	HEK293 only	patch+trafficking	RT	homozygous
8	c.1997T>C	p.Leu666Pro	LQTS	Uncertain significance	Dec 1, 2021			Pore	2014	PMID: 24606930	Xenopus oocytes	yes	RT	homozygous	no	Xenopus only	patch only	RT	homozygous
8	c.2006G>C	p.Gly669Ala	LQTS	Uncertain significance	Aug 31, 2021			Pore
8	c.2012C>G	p.Ala671Gly	LQTS	Uncertain significance	Sep 12, 2021			C-linker
8	c.2014C>T	p.Arg672Cys	LQTS	Uncertain significance	Aug 30, 2021			C-linker
8	c.2015G>A	p.Arg672His	LQTS	Uncertain significance	Aug 27, 2021			C-linker
8	c.2030T>C	p.Met677Thr	LQTS	Uncertain significance	Aug 26, 2021			C-linker
8	c.2033T>G	p.Leu678Arg	NP	Uncertain significance	Oct 5, 2021			C-linker
8	c.2033T>C	p.Leu678Pro	LQTS	Uncertain significance	Aug 13, 2021			C-linker
8	c.2035C>T	p.Arg679Trp	LQTS|CA	Uncertain significance	Dec 15, 2021			C-linker
8	c.2036G>A	p.Arg679Gln	CA	Uncertain significance	Jan 1, 2020			C-linker
8	c.2042G>A	p.Arg681Gln	LQTS	Uncertain significance	Aug 26, 2021			C-linker
8	c.2046G>C	p.Glu682Asp	CA|NP	Uncertain significance	Nov 25, 2020			C-linker
8	c.2050A>G	p.Ile684Val	LQTS	Uncertain significance	Sep 1, 2021			C-linker
8	c.2053C>T	p.Arg685Cys	LQTS|NP	Conflicting interpretations of pathogenicity	Aug 26, 2021			C-linker
8	c.2054G>A	p.Arg685His	LQTS	Uncertain significance	Nov 6, 2021			C-linker
8	c.2058C>A	p.Phe686Leu	LQTS	Uncertain significance	Aug 27, 2021			C-linker
8	c.2059C>T	p.His687Tyr	LQTS	not provided				C-linker	2014	PMID: 25417810	HEK293	no	RT		yes		trafficking only
8		p.His687Tyr						C-linker	2016	PMID: 26958806	Xenopus oocytes	no	RT		yes		trafficking only
8	c.2078T>C	p.Leu693Pro	LQTS|IGD|NP	Conflicting interpretations of pathogenicity	Sep 1, 2021	LQTS	heterozygous	C-linker
8	c.2080C>T	p.Arg694Cys	LQTS|CA	Uncertain significance	Sep 8, 2021			C-linker
8	c.2081G>A	p.Arg694His	LQTS|NP	Conflicting interpretations of pathogenicity	Aug 31, 2021			C-linker
8	c.2086C>T	p.Arg696Cys	LQTS	Uncertain significance	Sep 1, 2021	LQTS	homozygous	C-linker	2014	PMID: 25417810	HEK293	no	RT		yes		trafficking only
8	c.2087G>C	p.Arg696Pro	LQTS	not provided				C-linker	2014	PMID: 25417810	HEK293	no	RT		yes		trafficking only
8	c.2092G>A	p.Glu698Lys	LQTS|NP	Uncertain significance	Oct 17, 2022	NP	heterozygous	C-linker
8	c.2094G>T	p.Glu698Asp	LQTS	Uncertain significance	Aug 24, 2021			C-linker
8	c.2097G>T	p.Glu699Asp	LQTS	Uncertain significance	Sep 1, 2021			C-linker
8	c.2117C>G	p.Ser706Cys	LQTS	not provided				C-linker	2004	PMID: 15028050	COS7	yes	37°C	homozygous and heterozygous	no	>1 cellular model (without IPS)	patch+trafficking	RT and 37°C	homozygous and heterozygous
8		p.Ser706Cys						C-linker	2006	PMID: 16432067	HEK293	yes	RT	homozygous and heterozygous	yes	>1 cellular model (without IPS)	patch+trafficking	RT and 37°C	homozygous and heterozygous
8		p.Ser706Cys						C-linker	2014	PMID: 25417810	HEK293	yes	RT	homozygous	yes	>1 cellular model (without IPS)	patch+trafficking	RT and 37°C	homozygous and heterozygous
8	c.2117C>T	p.Ser706Phe	LQTS	not provided				C-linker	2009	PMID: 19843919	CHO	yes	37°C	homozygous and heterozygous	no	CHO only	patch only	37°C	homozygous and heterozygous
8	c.2122A>G	p.Thr708Ala	LQTS	Uncertain significance	Oct 3, 2021			C-linker
8	c.2128G>A	p.Gly710Ser	LQTS	Uncertain significance	Aug 31, 2021			C-linker
8	c.2129G>A	p.Gly710Asp	LQTS	Uncertain significance	Aug 24, 2021			C-linker
8	c.2131A>G	p.Ile711Val	LQTS|CA|NP	Conflicting interpretations of pathogenicity	Sep 18, 2021	NP	heterozygous	C-linker	2014	PMID: 25417810	HEK293	yes	RT	homozygous	yes	HEK293 only	patch+trafficking	RT	homozygous
8	c.2134G>A	p.Asp712Asn				LQTS|BS|DCM	heterozygous	C-linker
8	c.2135A>G	p.Asp712Gly	LQTS	Uncertain significance	Aug 26, 2021			C-linker
8	c.2144C>T	p.Ala715Val	LQTS|CA|CP|NP	Uncertain significance	Aug 27, 2021			C-linker	2016	PMID: 26958806	Xenopus oocytes	no	RT		yes		trafficking only
9	c.2150T>C	p.Leu717Pro				NP	heterozygous	C-linker
9	c.2162C>G	p.Pro721Arg						C-linker
9	c.2162C>T	p.Pro721Leu	LQTS	Likely pathogenic	Sep 1, 2021	LQTS	heterozygous	C-linker	2014	PMID: 25417810	HEK293	no	RT		yes		trafficking only		homozygous and heterozygous
9	c.2167T>C	p.Cys723Arg	NP	not provided				C-linker
9	c.2167T>G	p.Cys723Gly	CA	Uncertain significance	Mar 4, 2020			C-linker
9	c.2168G>A	p.Cys723Tyr	NP	Uncertain significance	Mar 3, 2016			C-linker
9	c.2171T>C	p.Leu724Pro	LQTS|NP	Uncertain significance	Aug 13, 2021			C-linker
9	c.2174A>C	p.Gln725Pro	LQTS	Uncertain significance	Dec 17, 2021			C-linker
9	c.2182A>T	p.Ile728Phe	LQTS	not provided				C-linker
9	c.2192A>C	p.His731Pro	NP	Likely pathogenic	Jan 31, 2014			C-linker
9	c.2195T>C	p.Leu732Pro				LQTS	heterozygous	C-linker
9	c.2200C>T	p.Arg734Cys	LQTS|CA|NP	Uncertain significance	Aug 28, 2021			C-linker
9	c.2200C>G	p.Arg734Gly	CA	Uncertain significance	Apr 15, 2021			C-linker
9	c.2203T>G	p.Ser735Ala	CA	Uncertain significance	Aug 5, 2021			C-linker
9	c.2204C>T	p.Ser735Leu	LQTS|NP	Uncertain significance	Jul 14, 2021			C-linker	2014	PMID: 25417810	HEK293	no	RT		yes		trafficking only
9	c.2216A>G	p.His739Arg	LQTS	Uncertain significance	Oct 1, 2015			CNBDH
9	c.2221A>C	p.Lys741Gln	CA	Uncertain significance	Jun 11, 2019			CNBDH
9	c.2222A>G	p.Lys741Arg	LQTS|NP	Uncertain significance	Dec 23, 2021			CNBDH
9	c.2230C>G	p.Arg744Gly	LQTS	Uncertain significance	Dec 18, 2021			CNBDH
9	c.2231G>A	p.Arg744Gln	CA	Uncertain significance	Dec 10, 2020	HCM	heterozygous	CNBDH
9	c.2231G>C	p.Arg744Pro	LQTS	Uncertain significance	Aug 26, 2021	NP	heterozygous	CNBDH	2012	PMID: 22314138	Xenopus oocytes	yes	RT	homozygous and heterozygous	yes	Xenopus only	patch+trafficking	RT	homozygous and heterozygous
9	c.2236G>T	p.Ala746Ser	LQTS|NP	Uncertain significance	Oct 18, 2022			CNBDH
9	c.2245G>T	p.Gly749Cys	LQTS	Uncertain significance	Aug 20, 2021			CNBDH
9	c.2246G>C	p.Gly749Ala						CNBDH	2021	PMID: 34002542	Xenopus oocytes	yes	RT	homozygous	no	Xenopus only	patch only	RT	homozygous
9	c.2246G>T	p.Gly749Val	NP	Conflicting interpretations of pathogenicity	Mar 31, 2016			CNBDH	2014	PMID: 25417810	HEK293	no	RT		yes	Xenopus only	patch+trafficking	RT	homozygous and heterozygous
9		p.Gly749Val						CNBDH	2016	PMID: 26958806	Xenopus oocytes	yes	RT	homozygous and heterozygous	yes	Xenopus only	patch+trafficking	RT	homozygous and heterozygous
9	c.2254C>T	p.Arg752Trp	LQTS|CA|CP|NP	Pathogenic/Likely pathogenic	Nov 17, 2021	LQTS	heterozygous	CNBDH	2000	PMID: 11009462	Xenopus oocytes and HEK293	yes	RT and 37°C (HEK293)	homozygous and heterozygous	yes	>1 cellular model (without IPS)	patch+trafficking	RT and 37°C	homozygous and heterozygous
9		p.Arg752Trp						CNBDH	2006	PMID: 16432067	HEK293	yes	RT	homozygous	yes	>1 cellular model (without IPS)	patch+trafficking	RT	homozygous and heterozygous
9		p.Arg752Trp						CNBDH	2013	PMID: 23303164	zebrafish	yes	RT	homozygous	no	>1 cellular model (without IPS)	patch+trafficking	RT	homozygous and heterozygous
9		p.Arg752Trp						CNBDH	2016	PMID: 26958806	Xenopus oocytes	yes	RT	homozygous and heterozygous	yes	>1 cellular model (without IPS)	patch+trafficking	RT	homozygous and heterozygous
9		p.Arg752Trp						CNBDH	2018	PMID: 29875689	HEK293 and iCell cardiomyocytes	no			yes	>1 cellular model (without IPS)	patch+trafficking		homozygous and heterozygous
9		p.Arg752Trp						CNBDH	2020	PMID: 31557540	HEK293	yes	RT	homozygous and heterozygous	yes	>1 cellular model (without IPS)	patch+trafficking		homozygous and heterozygous
9	c.2255G>A	p.Arg752Gln	LQTS|NP	Likely pathogenic	Sep 24, 2021			CNBDH	2014	PMID: 25417810	HEK293	no	RT		yes		trafficking only	RT	homozygous and heterozygous
9	c.2255G>C	p.Arg752Pro						CNBDH	2016	PMID: 26271031	HEK293	yes	37°C	homozygous and heterozygous	yes	HEK293 only	patch+trafficking	37°C	homozygous and heterozygous
9	c.2257G>T	p.Ala753Ser	CA	Uncertain significance	Jan 17, 2020			CNBDH
9	c.2261T>G	p.Leu754Arg	NP	Uncertain significance	Apr 28, 2017			CNBDH
9	c.2263G>A	p.Ala755Thr	NP	Likely pathogenic	Apr 28, 2014			CNBDH
9	c.2266A>G	p.Met756Val	LQTS	Pathogenic/Likely pathogenic	Sep 17, 2021			CNBDH	2009	PMID: 19843919	CHO	yes	37°C	homozygous and heterozygous	no	CHO only	patch+trafficking	37°C	homozygous and heterozygous
9		p.Met756Val						CNBDH	2016	PMID: 26958806	Xenopus oocytes	no	RT		yes	CHO only	patch+trafficking	37°C	homozygous and heterozygous
9	c.2269A>G	p.Lys757Glu	LQTS	Uncertain significance	Aug 27, 2021			CNBDH
9	c.2271G>C	p.Lys757Asn	LQTS	not provided				CNBDH	2014	PMID: 25417810	HEK293	no	RT		yes		trafficking only
9	c.2276A>G	p.Lys759Arg	LQTS	Uncertain significance	Aug 27, 2021			CNBDH
9	c.2291C>G	p.Pro764Arg	LQTS	Uncertain significance	Aug 28, 2021			CNBDH
9	c.2291C>T	p.Pro764Leu	LQTS|CA	Uncertain significance	Nov 28, 2021			CNBDH
9	c.2294C>T	p.Pro765Leu				LQTS	heterozygous	CNBDH
9	c.2296G>A	p.Gly766Arg	CP	Uncertain significance	Sep 2, 2017			CNBDH
9	c.2296G>T	p.Gly766Trp	NP	Uncertain significance	Dec 22, 2016			CNBDH
9	c.2299G>T	p.Asp767Tyr	LQTS	not provided				CNBDH	2014	PMID: 25417810	HEK293	yes	RT	homozygous	yes	HEK293 only	patch+trafficking	RT	homozygous
9	c.2309T>C	p.Val770Ala	LQTS	not provided				CNBDH	2014	PMID: 25417810	HEK293	no	RT		yes		trafficking only
9	c.2312A>G	p.His771Arg	LQTS	Uncertain significance	Aug 31, 2021	LQTS	heterozygous	CNBDH
9	c.2312A>C	p.His771Pro	LQTS	Uncertain significance	Aug 30, 2021			CNBDH
9	c.2320G>T	p.Asp774Tyr	LQTS|NP	Pathogenic/Likely pathogenic	May 10, 2017			CNBDH	2014	PMID: 25417810	HEK293	no	RT		yes	HEK293 only	patch+trafficking	nd	heterozygous
9		p.Asp774Tyr						CNBDH	2022	PMID: 35688147	HEK293	yes	nd	heterozygous	no	HEK293 only	patch+trafficking	nd	heterozygous
9	c.2321A>C	p.Asp774Ala				NP	heterozygous	CNBDH
9	c.2321A>T	p.Asp774Val	LQTS	Uncertain significance	Oct 3, 2021			CNBDH
9	c.2326C>T	p.Leu776Phe	NP	Likely pathogenic	Sep 17, 2012			CNBDH
9	c.2326C>G	p.Leu776Val	LQTS	Uncertain significance	Oct 3, 2022			CNBDH
9	c.2327T>C	p.Leu776Pro				NP	heterozygous	CNBDH
9	c.2332G>A	p.Ala778Thr	LQTS	Uncertain significance				CNBDH
9	c.2343C>G	p.Phe781Leu	CP	Uncertain significance	Dec 23, 2015			CNBDH
9	c.2345T>C	p.Ile782Thr	LQTS	Uncertain significance	Apr 23, 2019			CNBDH
9	c.2347T>C	p.Ser783Pro				LQTS|SCA	heterozygous	CNBDH
9	c.2350C>T	p.Arg784Trp	LQTS|BS|CA|NP	Conflicting interpretations of pathogenicity	Feb 21, 2022	SIDS| BS	heterozygous	CNBDH	2014	PMID: 25417810	HEK293	no	RT		yes		trafficking only
9	c.2351G>A	p.Arg784Gln				NP	heterozygous	CNBDH
9	c.2351_2352inv	p.Arg784Pro	LQTS|NP	Uncertain significance	Jun 23, 2022			CNBDH
9	c.2353G>A	p.Gly785Ser						CNBDH
9	c.2354G>C	p.Gly785Ala	LQTS	not provided				CNBDH
9	c.2354G>A	p.Gly785Asp						CNBDH	2018	PMID: 29146210	CHO	yes	37°C	homozygous and heterozygous	yes	CHO only	patch+trafficking	37°C	homozygous and heterozygous
9	c.2354G>T	p.Gly785Val	LQTS	not provided				CNBDH	2014	PMID: 25417810	HEK293	no	RT		yes		trafficking only	RT	homozygous and heterozygous
9	c.2360T>A	p.Ile787Asn	LQTS|NP	Conflicting interpretations of pathogenicity	Oct 18, 2021			CNBDH
9	c.2362G>A	p.Glu788Lys	LQTS	Likely pathogenic	Aug 30, 2021	LQTS	heterozygous	CNBDH	2014	PMID: 25417810	HEK293	no	RT		yes		trafficking only
9		p.Glu788Lys						CNBDH	2016	PMID: 26958806	Xenopus oocytes	no	RT		yes		trafficking only
9	c.2364G>C	p.Glu788Asp	LQTS	not provided				CNBDH	2014	PMID: 25417810	HEK293	no	RT		yes	Xenopus only	patch+trafficking	RT	homozygous and heterozygous
9		p.Glu788Asp						CNBDH	2016	PMID: 26958806	Xenopus oocytes	yes	RT	homozygous and heterozygous	yes	Xenopus only	patch+trafficking	RT	homozygous and heterozygous
9	c.2366T>C	p.Ile789Thr	LQTS|CP	Uncertain significance	Aug 27, 2021			CNBDH	2016	PMID: 26958806	Xenopus oocytes	yes	RT	homozygous	yes	Xenopus only	patch+trafficking	RT	homozygous
9	c.2369T>C	p.Leu790Pro	LQTS	Conflicting interpretations of pathogenicity	Oct 28, 2021			CNBDH
9	c.2371C>T	p.Arg791Trp	LQTS|CA|CP|NP	Conflicting interpretations of pathogenicity	Apr 6, 2022	LQTS	heterozygous	CNBDH	2014	PMID: 25417810	HEK293	yes	RT	homozygous	yes	HEK293 only	patch+trafficking	RT	homozygous and heterozygous
9		p.Arg791Trp						CNBDH	2018	PMID: 29752375	HEK293	yes	RT	homozygous and heterozygous	yes	HEK293 only	patch+trafficking	RT	homozygous and heterozygous
9	c.2372G>A	p.Arg791Gln	LQTS|CA	Uncertain significance	Aug 26, 2021	NP	heterozygous	CNBDH
9	c.2377G>A	p.Asp793Asn	LQTS|CA	Uncertain significance	Sep 1, 2021			CNBDH
9	c.2380G>A	p.Val794Ile	LQTS|CA|NP	Uncertain significance	Sep 1, 2021			CNBDH
9	c.2383G>A	p.Val795Ile	CA	Uncertain significance	Dec 4, 2020			CNBDH
9	c.2386G>C	p.Val796Leu	LQTS	Uncertain significance	Sep 1, 2021	LQTS|laminopathy	heterozygous	CNBDH
9	c.2386G>T	p.Val796Leu	LQTS	Uncertain significance	Sep 1, 2021			CNBDH
9	c.2387T>G	p.Val796Gly	CP	Uncertain significance	Nov 20, 2017			CNBDH
9	c.2390C>A	p.Ala797Asp	NP	Likely pathogenic	Jun 12, 2013			CNBDH
9	c.2396T>C	p.Leu799Pro	NP	Likely pathogenic	Aug 13, 2019			CNBDH
9	c.2398G>C	p.Gly800Arg				LQTS	heterozygous	CNBDH
9	c.2398G>T	p.Gly800Trp	LQTS	not provided				CNBDH	2014	PMID: 25417810	HEK293	no	RT		yes		trafficking only
10	c.2399G>C	p.Gly800Ala	LQTS	Uncertain significance	Jul 30, 2022			CNBDH
10	c.2399G>A	p.Gly800Glu	LQTS	not provided				CNBDH
10	c.2405A>G	p.Asn802Ser	LQTS|NP	Uncertain significance	Mar 7, 2022			CNBDH
10	c.2407G>T	p.Asp803Tyr						CNBDH
10	c.2414T>G	p.Phe805Cys	LQTS|CP|NP	Pathogenic/Likely pathogenic	Sep 1, 2021			CNBDH	2002	PMID: 11741928	HEK293	yes	RT	homozygous (and double heterozigosity)	yes	>1 cellular model (without IPS)	patch+trafficking	RT	homozygous and heterozygous
10		p.Phe805Cys						CNBDH	2005	PMID: 15851652	HEK293	no	RT	homozygous	yes	>1 cellular model (without IPS)	patch+trafficking	RT	homozygous and heterozygous
10		p.Phe805Cys						CNBDH	2005	PMID: 15961404	M2 cells	yes	nd	homozygous	yes	>1 cellular model (without IPS)	patch+trafficking	RT	homozygous and heterozygous
10		p.Phe805Cys						CNBDH	2006	PMID: 16432067	HEK293	yes	RT	homozygous and heterozygous	yes	>1 cellular model (without IPS)	patch+trafficking	RT	homozygous and heterozygous
10		p.Phe805Cys						CNBDH	2010	PMID: 20348026	CHO	yes	nd	homozygous	yes	>1 cellular model (without IPS)	patch+trafficking	RT	homozygous and heterozygous
10		p.Phe805Cys						CNBDH	2013	PMID: 23303164	zebrafish	yes	RT	homozygous	no	>1 cellular model (without IPS)	patch+trafficking	RT	homozygous and heterozygous
10		p.Phe805Cys						CNBDH	2014	PMID: 25417810	HEK293	no	RT		yes	>1 cellular model (without IPS)	patch+trafficking	RT	homozygous and heterozygous
10		p.Phe805Cys						CNBDH	2016	PMID: 26958806	Xenopus oocytes	yes	RT	homozygous	yes	>1 cellular model (without IPS)	patch+trafficking	RT	homozygous and heterozygous
10		p.Phe805Cys						CNBDH	2018	PMID: 29875689	HEK293 and iCell cardiomyocytes	no			yes	>1 cellular model (without IPS)	patch+trafficking		homozygous and heterozygous
10		p.Phe805Cys						CNBDH	2020	PMID: 31557540	HEK293	yes	RT	homozygous and heterozygous	yes	>1 cellular model (without IPS)	patch+trafficking		homozygous and heterozygous
10		p.Phe805Cys						CNBDH	2021	PMID: 33884304	HEK293	yes	RT	heterozygous	yes	>1 cellular model (without IPS)	patch+trafficking		homozygous and heterozygous
10	c.2414T>C	p.Phe805Ser	NP	Pathogenic	Feb 2, 2012			CNBDH	2005	PMID: 15961404	M2 cells	yes	nd	homozygous	yes	other	patch+trafficking	nd	homozygous
10		p.Phe805Ser						CNBDH	2014	PMID: 25417810	HEK293	no	RT		yes	other	patch+trafficking	nd	homozygous
10	c.2416G>A	p.Gly806Arg				NP	heterozygous	CNBDH
10	c.2417G>C	p.Gly806Ala	NP	Pathogenic	Aug 16, 2012			CNBDH
10	c.2417G>A	p.Gly806Glu	LQTS|NP	Conflicting interpretations of pathogenicity	Sep 1, 2021			CNBDH	2014	PMID: 25417810	HEK293	no	RT		yes		trafficking only
10	c.2419G>A	p.Glu807Lys	LQTS	Uncertain significance	Aug 24, 2021			CNBDH	2001	PMID: 11278781	CHO	yes	nd	homozygous and heterozygous	yes	>1 cellular model (without IPS)	patch+trafficking	RT	homozygous and heterozygous
10		p.Glu807Lys						CNBDH	2020	PMID: 32191791	Xenopus oocytes	yes	RT	homozygous	no	>1 cellular model (without IPS)	patch+trafficking	RT	homozygous and heterozygous
10	c.2423C>T	p.Pro808Leu				NP	heterozygous	CNBDH
10	c.2437G>A	p.Ala813Thr	NP	Uncertain significance	May 6, 2019			CNBDH
10	c.2438C>G	p.Ala813Gly	LQTS	Uncertain significance	Sep 27, 2022			CNBDH
10	c.2444C>T	p.Pro815Leu						CNBDH
10	c.2447G>T	p.Gly816Val						CNBDH	2012	PMID: 21951015	CHO	yes	RT	homozygous and heterozygous	yes	CHO only	patch+trafficking	RT	homozygous and heterozygous
10	c.2449A>G	p.Lys817Glu				NP	heterozygous	CNBDH
10	c.2452T>C	p.Ser818Pro	LQTS	not provided				CNBDH	2014	PMID: 25417810	HEK293	no	RT		yes		trafficking only
10	c.2453C>T	p.Ser818Leu	LQTS	Pathogenic/Likely pathogenic	Nov 30, 2021	NP	heterozygous	CNBDH	2000	PMID: 10996323	Xenopus oocytes	yes	RT	homozygous and heterozygous	no	>1 cellular model (without IPS)	patch+trafficking	RT	homozygous and heterozygous
10		p.Ser818Leu						CNBDH	2005	PMID: 15961404	M2 cells	yes	nd	homozygous	yes	>1 cellular model (without IPS)	patch+trafficking	RT	homozygous and heterozygous
10		p.Ser818Leu						CNBDH	2006	PMID: 16432067	HEK293	yes	RT	homozygous	yes	>1 cellular model (without IPS)	patch+trafficking	RT	homozygous and heterozygous
10		p.Ser818Leu						CNBDH	2013	PMID: 23303164	zebrafish	yes	RT	homozygous	no	>1 cellular model (without IPS)	patch+trafficking	RT	homozygous and heterozygous
10		p.Ser818Leu						CNBDH	2016	PMID: 26958806	Xenopus oocytes	yes	RT	homozygous and heterozygous	yes	>1 cellular model (without IPS)	patch+trafficking	RT	homozygous and heterozygous
10		p.Ser818Leu						CNBDH	2020	PMID: 31557540	HEK293	yes	RT	homozygous and heterozygous	yes	>1 cellular model (without IPS)	patch+trafficking	RT	homozygous and heterozygous
10	c.2453C>G	p.Ser818Trp						CNBDH
10	c.2457C>G	p.Asn819Lys	LQTS	Uncertain significance	Aug 31, 2021	DCM|LVNC	heterozygous	CNBDH
10	c.2458G>A	p.Gly820Arg	CA|NP	Uncertain significance	Jan 30, 2020	LQTS	heterozygous	CNBDH	2014	PMID: 25417810	HEK293	no	RT		yes		trafficking only
10	c.2459G>A	p.Gly820Glu						CNBDH
10	c.2462A>T	p.Asp821Val	LQTS	Uncertain significance	Sep 1, 2021			CNBDH
10		p.Val822Leu	NP	Likely pathogenic	Jun 15, 2017	NP	heterozygous	CNBDH	1998	PMID: 9694858	HEK293	yes	RT	homozygous	yes
10	c.2464G>C	p.Val822Leu						CNBDH	2013	PMID: 23303164	zebrafish	yes	RT	homozygous	no	other	patch only	RT	homozygous
10	c.2464G>A	p.Val822Met	LQTS|CP|NP	Pathogenic	Feb 8, 2022	NP	heterozygous	CNBDH	1998	PMID: 9694858	HEK293	yes	RT	homozygous	yes	>1 cellular model (without IPS)	patch+trafficking	RT	homozygous and heterozygous
10		p.Val822Met						CNBDH	2001	PMID: 11278781	CHO	yes	nd	homozygous and heterozygous	yes	>1 cellular model (without IPS)	patch+trafficking	RT	homozygous and heterozygous
10		p.Val822Met						CNBDH	2005	PMID: 15961404	M2 cells	yes	nd	homozygous	yes	>1 cellular model (without IPS)	patch+trafficking	RT	homozygous and heterozygous
10		p.Val822Met						CNBDH	2006	PMID: 16432067	HEK293	no	RT		yes	>1 cellular model (without IPS)	patch+trafficking	RT	homozygous and heterozygous
10		p.Val822Met						CNBDH	2013	PMID: 23303164	zebrafish	yes	RT	homozygous	no	>1 cellular model (without IPS)	patch+trafficking	RT	homozygous and heterozygous
10		p.Val822Met						CNBDH	2016	PMID: 26958806	Xenopus oocytes	yes	RT	homozygous and heterozygous	yes	>1 cellular model (without IPS)	patch+trafficking	RT	homozygous and heterozygous
10		p.Val822Met						CNBDH	2020	PMID: 31557540	HEK293	yes	RT	homozygous and heterozygous	yes	>1 cellular model (without IPS)	patch+trafficking	RT	homozygous and heterozygous
10		p.Val822Met						CNBDH	2022	PMID: 35688147	HEK293	yes	nd	heterozygous	no	>1 cellular model (without IPS)	patch+trafficking	RT	homozygous and heterozygous
10	c.2465T>G	p.Val822Gly				NP	heterozygous	CNBDH
10	c.2467C>T	p.Arg823Trp	LQTS|CP	Pathogenic/Likely pathogenic	Nov 7, 2021	LQTS	heterozygous	CNBDH	2001	PMID: 11278781	CHO	yes	nd	homozygous and heterozygous	yes	>1 cellular model (without IPS)	patch+trafficking	RT	homozygous and heterozygous
10		p.Arg823Trp						CNBDH	2002	PMID: 11741928	HEK293	yes	RT	homozygous	yes	>1 cellular model (without IPS)	patch+trafficking	RT	homozygous and heterozygous
10		p.Arg823Trp						CNBDH	2005	PMID: 15961404	M2 cells	yes	nd	homozygous	yes	>1 cellular model (without IPS)	patch+trafficking	RT	homozygous and heterozygous
10		p.Arg823Trp						CNBDH	2006	PMID: 16432067	HEK293	yes	RT	homozygous and heterozygous	yes	>1 cellular model (without IPS)	patch+trafficking	RT	homozygous and heterozygous
10		p.Arg823Trp						CNBDH	2013	PMID: 23303164	zebrafish	yes	RT	homozygous	no	>1 cellular model (without IPS)	patch+trafficking	RT	homozygous and heterozygous
10		p.Arg823Trp						CNBDH	2020	PMID: 31557540	HEK293	yes	RT	homozygous and heterozygous	yes	>1 cellular model (without IPS)	patch+trafficking	RT	homozygous and heterozygous
10	c.2468G>A	p.Arg823Gln	LQTS|CA|NP	Conflicting interpretations of pathogenicity	Oct 3, 2021	LQTS|SCA	heterozygous	CNBDH	2001	PMID: 11278781	CHO	yes	nd	homozygous and heterozygous	yes	CHO only	patch+trafficking	nd	homozygous and heterozygous
10	c.2468G>C	p.Arg823Pro	LQTS	Uncertain significance	Nov 13, 2021	LQTS	heterozygous	CNBDH
10	c.2477C>T	p.Thr826Ile	NP	Pathogenic	Jun 12, 2013			CNBDH	2018	PMID: 29146210	CHO	yes	37°C	homozygous and heterozygous	yes	CHO only	patch+trafficking	37°C	homozygous and heterozygous
10	c.2482T>C	p.Cys828Arg	LQTS	Uncertain significance	Aug 31, 2021			CNBDH
10	c.2482T>G	p.Cys828Gly				LQTS	heterozygous	CNBDH
10	c.2483G>A	p.Cys828Tyr				LQTS	heterozygous	CNBDH
10	c.2486A>C	p.Asp829Ala	LQTS	Uncertain significance	Aug 24, 2021			CNBDH
10	c.2492A>C	p.His831Pro				NP	heterozygous	CNBDH
10	c.2499C>G	p.Ile833Met				LQTS	heterozygous	CNBDH
10	c.2500C>T	p.His834Tyr	LQTS	Uncertain significance	Sep 1, 2021			CNBDH
10	c.2503C>T	p.Arg835Trp	LQTS	not provided		NP	heterozygous	CNBDH	2014	PMID: 25417810	HEK293	yes	RT	homozygous	yes	HEK293 only	patch+trafficking	RT	homozygous
10	c.2504G>A	p.Arg835Gln	NP	Uncertain significance	Aug 14, 2019			CNBDH	2014	PMID: 25140878	CHO	yes	37°C	homozygous and heterozygous	yes	CHO only	patch+trafficking	37°C	homozygous and heterozygous
10	c.2504G>C	p.Arg835Pro				LQTS	heterozygous	CNBDH	2021	PMID: 34841674	CHO	yes	RT	homozygous and heterozygous	yes	CHO only	patch+trafficking	RT	homozygous and heterozygous
10	c.2509G>C	p.Asp837His				NP	heterozygous	CNBDH
10	c.2509G>A	p.Asp837Asn	LQTS	Pathogenic/Likely pathogenic	Sep 1, 2021	LQTS	heterozygous	CNBDH	2022	PMID: 35688147	HEK293	yes	nd	heterozygous	no	HEK293 only	patch only	nd	heterozygous
10	c.2509G>T	p.Asp837Tyr	NP	Likely pathogenic	May 24, 2022			CNBDH	2014	PMID: 25417810	HEK293	no	RT		yes		trafficking only
10	c.2510A>G	p.Asp837Gly	LQTS|CA|NP	Pathogenic/Likely pathogenic	Jan 25, 2022			CNBDH	2014	PMID: 25417810	HEK293	no	RT		yes		trafficking only
10	c.2515C>A	p.Leu839Met	LQTS|CA	Uncertain significance	Aug 27, 2021			CNBDH
10	c.2521G>C	p.Val841Leu						CNBDH
10	c.2524C>G	p.Leu842Val	NP	Uncertain significance	Jan 21, 2022			CNBDH
10	c.2525T>C	p.Leu842Pro	LQTS|CP	Uncertain significance	Sep 3, 2021			CNBDH
10	c.2530A>G	p.Met844Val	LQTS|CA|NP	Uncertain significance	Oct 19, 2021			CNBDH
10	c.2533T>A	p.Tyr845Asn				NP	heterozygous	CNBDH
10	c.2533T>G	p.Tyr845Asp				LQTS	heterozygous	CNBDH
10	c.2536C>G	p.Pro846Ala	LQTS	Uncertain significance	Jun 1, 2014	LQTS|HCM	heterozygous	CNBDH
10	c.2536C>T	p.Pro846Ser	LQTS|NP	Conflicting interpretations of pathogenicity	Oct 5, 2021			CNBDH	2014	PMID: 25417810	HEK293	no	RT		yes		trafficking only
10	c.2536C>A	p.Pro846Thr	LQTS	not provided				CNBDH	2010	PMID: 20975234	CHO	yes	37°C	homozygous and heterozygous	no	CHO only	patch only	37°C	homozygous and heterozygous
10	c.2537C>T	p.Pro846Leu	LQTS	Uncertain significance	Aug 27, 2021	LQTS	heterozygous	CNBDH
10	c.2541G>T	p.Glu847Asp	CA	Uncertain significance	Apr 19, 2021			CNBDH
10	c.2548G>T	p.Asp850Tyr	CA	Uncertain significance	Jan 28, 2019			CNBDH
10	c.2564G>A	p.Ser855Asn	LQTS	Uncertain significance	Aug 31, 2021			CNBDH
10	c.2565C>G	p.Ser855Arg	LQTS	Uncertain significance	Aug 24, 2021			CNBDH
10	c.2566C>G	p.Leu856Val	CA	Uncertain significance	Oct 5, 2018			CNBDH
10	c.2573T>C	p.Ile858Thr	LQTS	not provided				CNBDH
10	c.2576C>T	p.Thr859Ile	NP	Uncertain significance	Dec 31, 2019			CNBDH
10	c.2581A>C	p.Asn861His	LQTS	not provided				CNBDH	2013	PMID: 24204727	Xenopus oocytes	yes	RT	homozygous	yes	>1 cellular model (without IPS)	patch+trafficking	RT	homozygous
10		p.Asn861His						CNBDH	2013	PMID: 23801759	Xenopus oocytes and HEK293	yes	RT	homozygous	yes	>1 cellular model (without IPS)	patch+trafficking	RT	homozygous
10		p.Asn861His						CNBDH	2014	PMID: 25417810	HEK293	no	RT		yes	>1 cellular model (without IPS)	patch+trafficking	RT	homozygous
10	c.2582A>T	p.Asn861Ile	NP	Uncertain significance	Sep 29, 2021			CNBDH	2003	PMID: 12885765	HEK293 (trafficking only)	no	RT	homozygous	yes	>1 cellular model (without IPS)	patch+trafficking	RT	homozygous
10		p.Asn861Ile						CNBDH	2013	PMID: 23801759	Xenopus oocytes and HEK293	yes	RT	homozygous	yes	>1 cellular model (without IPS)	patch+trafficking	RT	homozygous
10		p.Asn861Ile						CNBDH	2013	PMID: 24204727	Xenopus oocytes	yes	RT	homozygous	yes	>1 cellular model (without IPS)	patch+trafficking	RT	homozygous
10		p.Asn861Ile						CNBDH	2014	PMID: 25417810	HEK293	no	RT		yes	>1 cellular model (without IPS)	patch+trafficking	RT	homozygous
10	c.2582A>G	p.Asn861Ser	NP	Pathogenic	Oct 30, 2013			CNBDH
10	c.2582A>C	p.Asn861Thr	LQTS	not provided				CNBDH
10	c.2588G>A	p.Arg863Gln	LQTS	Uncertain significance	Aug 20, 2021	LQTS	heterozygous and homozygous	CNBDH
10	c.2591A>G	p.Asp864Gly	LQTS	Uncertain significance	Aug 27, 2021			C-tail
11	c.2594C>T	p.Thr865Ile	LQTS	Uncertain significance	Jul 6, 2019			C-tail
11	c.2600T>C	p.Met867Thr	LQTS|CA	Uncertain significance	Nov 22, 2021			C-tail
11	c.2606C>T	p.Pro869Leu	LQTS|BS|CA|NP	Uncertain significance	Nov 1, 2021			C-tail
11	c.2612C>G	p.Ser871Cys	CA	Uncertain significance	Nov 20, 2018			C-tail	2021	PMID: 34002542	Xenopus oocytes	yes	RT	homozygous	no	Xenopus only	patch only	RT	homozygous
11	c.2612C>T	p.Ser871Phe	LQTS	Uncertain significance	Sep 1, 2021	BS	heterozygous	C-tail
11	c.2617G>C	p.Gly873Arg				BS	heterozygous	C-tail
11	c.2617G>A	p.Gly873Ser	LQTS|BS|CA|NP	Benign/Likely benign	Nov 27, 2021			C-tail	2005	PMID: 16043162	HEK293	yes	37°C	homozygous and heterozygous	no	HEK293 only	patch only	37°C	homozygous and heterozygous
11		p.Gly873Ser						C-tail	2022	PMID: 35688147	HEK293	yes	nd	heterozygous	no	HEK293 only	patch only	37°C	homozygous and heterozygous
11	c.2624C>G	p.Thr875Arg	LQTS	Uncertain significance	Aug 27, 2021			C-tail
11	c.2624C>T	p.Thr875Met	LQTS|CA|NP	Conflicting interpretations of pathogenicity	Aug 31, 2021			C-tail
11	c.2626G>A	p.Glu876Lys	LQTS	Uncertain significance	Aug 28, 2021			C-tail
11	c.2634G>T	p.Glu878Asp	LQTS|NP	Uncertain significance	Oct 28, 2021			C-tail
11	c.2635G>C	p.Gly879Arg	LQTS	not provided		LQTS	heterozygous	C-tail
11	c.2636G>A	p.Gly879Asp	LQTS	Uncertain significance	Sep 1, 2021			C-tail
11	c.2635G>A	p.Gly879Ser	CA	Uncertain significance	Nov 29, 2018			C-tail
11	c.2639G>A	p.Gly880Asp	LQTS	Uncertain significance	Aug 8, 2022			C-tail
11	c.2641T>A	p.Phe881Ile	LQTS	Uncertain significance	Aug 26, 2021			C-tail
11	c.2647C>T	p.Arg883Trp	LQTS|CA|NP	Uncertain significance	Nov 21, 2021			C-tail
11	c.2648G>A	p.Arg883Gln	LQTS|CA	Uncertain significance	Sep 2, 2021	LQTS	heterozygous	C-tail
11	c.2651A>G	p.Gln884Arg	NP	Uncertain significance	Nov 6, 2017			C-tail
11	c.2653C>G	p.Arg885Gly				NP	heterozygous	C-tail
11	c.2653C>T	p.Arg885Cys	LQTS|CA|NP	Uncertain significance	Dec 17, 2021	NP	heterozygous	C-tail	2008
11	c.2653C>A	p.Arg885Ser	LQTS|CA	Uncertain significance	Sep 2, 2021			C-tail
11	c.2654G>A	p.Arg885His	LQTS|CA|NP	Uncertain significance	Aug 27, 2021			C-tail
11	c.2659C>T	p.Arg887Cys	LQTS|CA|NP	Uncertain significance	Nov 30, 2021			C-tail
11	c.2659C>G	p.Arg887Gly	LQTS|CA	Uncertain significance	Aug 27, 2021			C-tail
11	c.2660G>C	p.Arg887Pro				LQTS	heterozygous	C-tail
11	c.2660G>A	p.Arg887His	LQTS|CA|NP	Conflicting interpretations of pathogenicity	Aug 12, 2021			C-tail	2012	PMID: 22653970	CHO	yes	nd	homozygous	yes	CHO only	patch+trafficking	ND	homozygous
11	c.2660G>T	p.Arg887Leu	CA	Uncertain significance	Aug 8, 2019			C-tail
11	c.2665T>G	p.Leu889Val	LQTS|CA|NP	Conflicting interpretations of pathogenicity	Sep 28, 2021			C-tail
11	c.2668T>C	p.Ser890Pro	CA	Uncertain significance	Nov 1, 2019			C-tail
11	c.2672_2673delinsAT	p.Phe891Tyr	CA	Uncertain significance	Mar 8, 2021			C-tail
11	c.2674C>T	p.Arg892Cys	LQTS|CA|CP|NP	Conflicting interpretations of pathogenicity	Dec 18, 2021	LQTS	heterozygous	C-tail
11	c.2674C>A	p.Arg892Ser	LQTS	Uncertain significance	Aug 28, 2021			C-tail
11	c.2675G>A	p.Arg892His	LQTS|CA|NP	Uncertain significance	Sep 24, 2021	LQTS	heterozygous	C-tail
11	c.2675G>T	p.Arg892Leu	NP	Uncertain significance	Sep 8, 2021			C-tail
11	c.2678G>A	p.Arg893Lys	LQTS	Uncertain significance	Aug 24, 2021			C-tail
11	c.2680C>T	p.Arg894Cys	LQTS|NP	Uncertain significance	Aug 30, 2021	LQTS	heterozygous	C-tail
11	c.2681G>A	p.Arg894His	LQTS|CA|IGD	Conflicting interpretations of pathogenicity	Aug 12, 2021			C-tail
11	c.2681G>T	p.Arg894Leu	LQTS	not provided				C-tail
11	c.2684C>G	p.Thr895Arg	CA	Uncertain significance	Mar 3, 2021			C-tail
11	c.2684C>A	p.Thr895Lys	CA	Uncertain significance	Dec 23, 2020			C-tail
11	c.2684C>T	p.Thr895Met	LQTS|CA|NP	Conflicting interpretations of pathogenicity	Jun 10, 2022			C-tail	2008	PMID: 18596570	Xenopus oocytes	yes	RT	homozygous	no	>1 cellular model (without IPS)	patch only	RT	homozygous
11		p.Thr895Met						C-tail	2015	PMID: 26129877	CHO	yes	RT	homozygous	no	>1 cellular model (without IPS)	patch only	RT	homozygous
11	c.2688C>A	p.Asp896Glu				NP	heterozygous	C-tail
11	c.2690A>G	p.Lys897Arg				NP	heterozygous	C-tail	2021	PMID: 34002542	Xenopus oocytes	yes	RT	homozygous	no	Xenopus only	patch only	RT	homozygous
11	c.2690A>T	p.Lys897Met	CA|NP	Uncertain significance	Feb 25, 2019			C-tail
11	c.2690A>C	p.Lys897Thr	LQTS|AF|CP|CA|NP	Benign	Dec 19, 2021			C-tail	2004	PMID: 14975928	HEK293	yes	nd	homozygous	yes	>1 cellular model (without IPS)	patch+trafficking	RT	homozygous and heterozygous
11		p.Lys897Thr						C-tail	2005	PMID: 16116052	CHO	yes	nd	homozygous and heterozygous	no	>1 cellular model (without IPS)	patch+trafficking	RT	homozygous and heterozygous
11		p.Lys897Thr						C-tail	2010	PMID: 19673885	CHO	yes	RT	homozygous and heterozygous	no	>1 cellular model (without IPS)	patch+trafficking	RT	homozygous and heterozygous
11		p.Lys897Thr						C-tail	2013	PMID: 23303164	zebrafish	yes	RT	homozygous	no	>1 cellular model (without IPS)	patch+trafficking	RT	homozygous and heterozygous
11		p.Lys897Thr						C-tail	2020	PMID: 31557540	HEK293	yes	RT	homozygous and heterozygous	yes	>1 cellular model (without IPS)	patch+trafficking	RT	homozygous and heterozygous
11		p.Lys897Thr						C-tail	2022	PMID: 35688147	HEK293	yes	nd	heterozygous	no	>1 cellular model (without IPS)	patch+trafficking	RT	homozygous and heterozygous
12	c.2695A>T	p.Thr899Ser	CA	Uncertain significance	Feb 11, 2019			C-tail
12	c.2696C>G	p.Thr899Arg	LQTS|CP	Uncertain significance	Sep 1, 2021			C-tail
12	c.2696C>A	p.Thr899Lys	LQTS	Uncertain significance	Sep 1, 2021			C-tail
12	c.2696C>T	p.Thr899Met	LQTS|CA	Uncertain significance	Dec 3, 2021			C-tail
12	c.2701C>A	p.Gln901Lys				DCM	heterozygous	C-tail
12	c.2702A>G	p.Gln901Arg	LQTS	Uncertain significance	Aug 30, 2021			C-tail
12	c.2705C>G	p.Pro902Arg				ARVD	heterozygous	C-tail
12	c.2707G>A	p.Gly903Arg	LQTS|CA|CP|NP	Uncertain significance	Dec 8, 2021	LQTS|BS	heterozygous	C-tail	2020	PMID: 31557540	HEK293	yes	RT	homozygous and heterozygous	yes	>1 cellular model (without IPS)	patch+trafficking	RT	homozygous and heterozygous
12		p.Gly903Arg						C-tail	2021	PMID: 34002542	Xenopus oocytes	yes	RT	homozygous	no	>1 cellular model (without IPS)	patch+trafficking	RT	homozygous and heterozygous
12	c.2708G>T	p.Gly903Val						C-tail
12	c.2710G>A	p.Glu904Lys	CA	Uncertain significance	Jan 5, 2021			C-tail
12	c.2711A>G	p.Glu904Gly	LQTS	Uncertain significance	Sep 1, 2021			C-tail
12	c.2711A>T	p.Glu904Val	NP	Uncertain significance	Feb 2, 2015			C-tail
12	c.2717C>T	p.Ser906Leu	LQTS|SQTS|CA|NP	Uncertain significance	Dec 18, 2021	LQTS	heterozygous	C-tail	2022	PMID: 36269083	HEK293	yes	25°C	homozygous and heterozygous	no	HEK293 only	patch only	RT	homozygous and heterozygous
12	c.2719G>T	p.Ala907Ser	LQTS|CA	Uncertain significance	Sep 2, 2021			C-tail
12	c.2719G>A	p.Ala907Thr	LQTS|NP	Uncertain significance	Aug 27, 2021			C-tail
12	c.2720C>T	p.Ala907Val				IVF	heterozygous	C-tail
12	c.2729C>T	p.Pro910Leu	LQTS|CA|CP|NP	Conflicting interpretations of pathogenicity	Sep 13, 2021			C-tail
12	c.2729C>G	p.Pro910Arg				NP	heterozygous	C-tail
12	c.2731G>C	p.Gly911Arg	CA	Uncertain significance	Mar 27, 2019			C-tail
12	c.2734C>T	p.Arg912Trp	LQTS|CA|NP	Uncertain significance	Oct 15, 2020	LQTS	heterozygous	C-tail
12	c.2735G>A	p.Arg912Gln	LQTS|CA	Uncertain significance	Aug 31, 2021	DCM| HCM	heterozygous	C-tail
12	c.2737G>A	p.Ala913Thr	NP	Uncertain significance	Oct 7, 2020			C-tail
12	c.2738C>T	p.Ala913Val	LQTS|CA|CP|NP	Conflicting interpretations of pathogenicity	Dec 11, 2021	LQTS|CP	heterozygous	C-tail	2015	PMID: 26213684	HEK293	yes	RT	homozygous (and double heterozigosity)	no	>1 cellular model (without IPS)	patch only	RT	homozygous and heterozygous
12		p.Ala913Val						C-tail	2017	PMID: 28549997	Xenopus oocytes	yes	RT	homozygous and heterozygous	no	>1 cellular model (without IPS)	patch only	RT	homozygous and heterozygous
12		p.Ala913Val						C-tail	2021	PMID: 34002542	Xenopus oocytes	yes	RT	homozygous	no	>1 cellular model (without IPS)	patch only	RT	homozygous and heterozygous
12	c.2744C>T	p.Ala915Val	NP	not provided				C-tail	2010	PMID: 19673885	CHO	yes	RT	homozygous and heterozygous	no	CHO only	patch only	RT	homozygous and heterozygous
12	c.2746G>A	p.Gly916Arg	CA	Uncertain significance	Jan 1, 2020			C-tail
12	c.2750C>T	p.Pro917Leu	LQTS|CA|NP	Uncertain significance	Dec 7, 2021	NP	heterozygous	C-tail	2010	PMID: 19673885	CHO	yes	RT	homozygous and heterozygous	no	>1 cellular model (without IPS)	patch only	RT	homozygous and heterozygous
12		p.Pro917Leu						C-tail	2013	PMID: 23303164	zebrafish	yes	RT	homozygous	no	>1 cellular model (without IPS)	patch only	RT	homozygous and heterozygous
12	c.2753G>A	p.Ser918Asn	LQTS	Uncertain significance	Aug 28, 2021	HCM	heterozygous	C-tail
12	c.2758C>G	p.Arg920Gly	LQTS|CA|NP	Uncertain significance	Nov 30, 2021			C-tail
12	c.2758C>T	p.Arg920Trp	LQTS|CA	Uncertain significance	Aug 13, 2021			C-tail
12	c.2759G>A	p.Arg920Gln	LQTS|CA|CP|NP	Uncertain significance	Sep 2, 2021	LQTS	heterozygous	C-tail
12	c.2764C>T	p.Arg922Trp	LQTS	Uncertain significance	Sep 1, 2021			C-tail	2006	PMID: 16432067	HEK293	yes	RT	homozygous	yes	>1 cellular model (without IPS)	patch+trafficking	RT	homozygous
12		p.Arg922Trp						C-tail	2013	PMID: 23303164	zebrafish	yes	RT	homozygous	no	>1 cellular model (without IPS)	patch+trafficking	RT	homozygous
12	c.2765G>A	p.Arg922Gln	LQTS|CA	Uncertain significance	Nov 8, 2021	IVF	heterozygous	C-tail
12	c.2765G>T	p.Arg922Leu	CA	Uncertain significance	Nov 4, 2019			C-tail
12	c.2768C>A	p.Pro923Gln	LQTS	Uncertain significance	Sep 1, 2021			C-tail
12	c.2768C>T	p.Pro923Leu	LQTS|CA	Uncertain significance	Aug 31, 2021			C-tail
12	c.2770G>A	p.Gly924Arg	LQTS|NP	Uncertain significance	Nov 14, 2021			C-tail
12	c.2770G>T	p.Gly924Trp	LQTS|CA|CP	Uncertain significance	Sep 8, 2021			C-tail
12	c.2771G>C	p.Gly924Ala	LQTS|SQTS|CA|CP|NP	Uncertain significance	Oct 10, 2021			C-tail	2021	PMID: 34002542	Xenopus oocytes	yes	RT	homozygous	no	Xenopus only	patch only	RT	homozygous
12	c.2771G>A	p.Gly924Glu	LQTS|CA|CP|NP	Conflicting interpretations of pathogenicity	Sep 1, 2021			C-tail
12	c.2773G>A	p.Gly925Arg	NP	not provided				C-tail
12	c.2774G>C	p.Gly925Ala	NP	Uncertain significance	Aug 17, 2018	DCM	heterozygous	C-tail
12	c.2774G>A	p.Gly925Glu	LQTS|CA	Uncertain significance	Aug 31, 2021	SCA	heterozygous	C-tail
12	c.2774G>T	p.Gly925Val	LQTS|SCA|NP	Uncertain significance	Jun 26, 2019)			C-tail
12	c.2774_2775delinsTT	p.Gly925Val	LQTS	Uncertain significance	Aug 26, 2021)			C-tail
12	c.2777C>T	p.Pro926Leu	LQTS	Uncertain significance	Sep 1, 2021	LQTS	heterozygous	C-tail
12	c.2780G>T	p.Trp927Leu	LQTS|CA|NP	Uncertain significance	Apr 15, 2021	BS|HCM	heterozygous	C-tail
12	c.2781G>T	p.Trp927Cys	LQTS|NP	Uncertain significance	Mar 17, 2020			C-tail
12	c.2783G>A	p.Gly928Glu	LQTS	Uncertain significance	Feb 2, 2022			C-tail
12	c.2785G>C	p.Glu929Gln	CA	Uncertain significance	Mar 11, 2020			C-tail
12	c.2788A>C	p.Ser930Arg	NP	Uncertain significance	May 14, 2014			C-tail
12	c.2788A>G	p.Ser930Gly	CA	Uncertain significance	Nov 4, 2019			C-tail
12	c.2792C>G	p.Pro931Arg	LQTS|CA	Uncertain significance	Oct 20, 2021			C-tail
12	c.2792C>T	p.Pro931Leu	LQTS|CA	Uncertain significance	Nov 17, 2021	LQTS|SCA|HCM	heterozygous	C-tail
12	c.2794T>C	p.Ser932Pro	LQTS	Uncertain significance	Sep 1, 2021			C-tail
12	c.2795C>T	p.Ser932Phe	CA	Uncertain significance	Sep 10, 2019			C-tail
12	c.2803C>G	p.Pro935Ala	CA	Uncertain significance	May 23, 2019			C-tail
12	c.2810G>A	p.Ser937Asn	LQTS|CA|NP	Uncertain significance	Dec 16, 2020	BS	heterozygous	C-tail
12	c.2819G>T	p.Ser940Ile	CA	Uncertain significance	Oct 18, 2019			C-tail
12	c.2832G>T	p.Glu944Asp	LQTS|CA	Uncertain significance	Aug 27, 2021)			C-tail
12	c.2832G>C	p.Glu944Asp	CA	Uncertain significance	Jul 22, 2018)			C-tail
12	c.2833G>T	p.Gly945Cys	LQTS	Uncertain significance	Oct 28, 2021			C-tail
12	c.2837C>T	p.Pro946Leu	LQTS	Uncertain significance	Aug 28, 2021			C-tail
12	c.2842C>T	p.Arg948Cys	LQTS|CA|NP	Uncertain significance	Dec 9, 2021	LQTS	heterozygous	C-tail
12	c.2842C>A	p.Arg948Ser	LQTS	not provided				C-tail
12	c.2843G>A	p.Arg948His	LQTS|CA|NP	Conflicting interpretations of pathogenicity	Oct 18, 2021			C-tail
12	c.2847C>G	p.Ser949Arg				BS	heterozygous	C-tail
12	c.2853C>A	p.Ser951Arg	LQTS	Uncertain significance	Aug 30, 2021			C-tail
12	c.2854C>T	p.Pro952Ser	LQTS|CA|NP	Uncertain significance	Dec 4, 2021	NP	heterozygous	C-tail
12	c.2855C>G	p.Pro952Arg	LQTS	Uncertain significance	Aug 30, 2021			C-tail
12	c.2855C>T	p.Pro952Leu	LQTS	Uncertain significance	Aug 28, 2021			C-tail
12	c.2857C>T	p.Leu953Phe	CA	Uncertain significance	Dec 19, 2018			C-tail
12	c.2860C>T	p.Arg954Cys	LQTS|CA|CP|NP	Conflicting interpretations of pathogenicity	Mar 31, 2022	LQTS	heterozygous	C-tail	2008	PMID: 18675227	CHO	yes	37°C	homozygous and heterozygous	yes	CHO only	patch+trafficking	RT and 37°C	homozygous and heterozygous
12		p.Arg954Cys						C-tail	2008	PMID: 18222468	CHO	yes	RT	heterozygous	no	CHO only	patch+trafficking	RT and 37°C	homozygous and heterozygous
12	c.2861G>A	p.Arg954His	LQTS|CA	Uncertain significance	Sep 2, 2021	LQTS|DCM	heterozygous	C-tail
12	c.2863C>G	p.Leu955Val	LQTS|CA|NP	Conflicting interpretations of pathogenicity	Jun 3, 2022			C-tail	2008	PMID: 18675227	CHO	yes	37°C	homozygous and heterozygous	yes	CHO only	patch+trafficking	37°C	homozygous and heterozygous
12	c.2870C>T	p.Pro957Leu	LQTS	Uncertain significance				C-tail
12	c.2875T>A	p.Ser959Thr	CA	Uncertain significance	Nov 16, 2018			C-tail
12	c.2876C>G	p.Ser959Cys	LQTS	Uncertain significance	Aug 13, 2021			C-tail
12	c.2876C>T	p.Ser959Phe	LQTS	Uncertain significance	Sep 14, 2018			C-tail
12	c.2879G>A	p.Ser960Asn	LQTS	not provided		NP	heterozygous	C-tail
12	c.2887C>A	p.Pro963Thr	CA|NP	Uncertain significance	Jan 13, 2020			C-tail	2018	PMID: 29331839	Xenopus oocytes	yes	RT	homozygous	yes	>1 cellular model (without IPS)	patch+trafficking	RT	homozygous and heterozygous
12		p.Pro963Thr						C-tail	2020	PMID: 31493592	TSA201	yes	RT	heterozygous	yes	>1 cellular model (without IPS)	patch+trafficking	RT	homozygous and heterozygous
12	c.2890C>G	p.Pro964Ala	LQTS	Uncertain significance	Aug 30, 2021			C-tail
12	c.2891C>G	p.Pro964Arg	LQTS	Uncertain significance	Aug 30, 2021			C-tail
12	c.2891C>T	p.Pro964Leu	LQTS	Uncertain significance	Aug 26, 2021			C-tail
12	c.2893G>A	p.Gly965Arg	LQTS	Uncertain significance	Aug 26, 2021			C-tail
12	c.2896G>A	p.Glu966Lys	LQTS	Uncertain significance	Nov 15, 2021	HCM|LVNC	heterozygous	C-tail
12	c.2897_2898delinsCC	p.Glu966Ala	LQTS	Uncertain significance	Aug 28, 2021			C-tail
12	c.2899C>T	p.Pro967Ser	LQTS|CA	Uncertain significance	Aug 26, 2021			C-tail
12	c.2900C>T	p.Pro967Leu	LQTS|CA|CP|NP	Benign/Likely benign	Oct 23, 2021			C-tail	2004	PMID: 14975928	HEK293	yes	nd	homozygous	yes	HEK293 only	patch+trafficking	nd	homozygous and heterozygous
12		p.Pro967Leu						C-tail	2022	PMID: 35688147	HEK293	yes	nd	heterozygous	no	HEK293 only	patch+trafficking	nd	homozygous and heterozygous
12	c.2902C>G	p.Pro968Ala	LQTS|CA|NP	Uncertain significance	Sep 15, 2021			C-tail
12	c.2903C>T	p.Pro968Leu	LQTS|CA	Uncertain significance	Dec 13, 2021	HCM	heterozygous	C-tail
12	c.2906G>A	p.Gly969Asp	CA	Uncertain significance	Jul 19, 2019			C-tail
12	c.2906G>T	p.Gly969Val	CA	Uncertain significance	Jan 27, 2020			C-tail
12	c.2908G>A	p.Gly970Arg	CA	Uncertain significance	Jan 17, 2020			C-tail
12	c.2913G>T	p.Glu971Asp	CA	Uncertain significance	Aug 10, 2020			C-tail
12	c.2926G>A	p.Asp976Asn	LQTS|CA	Uncertain significance	Nov 17, 2021			C-tail
12	c.2930G>T	p.Cys977Phe	LQTS	Uncertain significance	Aug 20, 2021			C-tail
12	c.2931C>G	p.Cys977Trp	CA	Uncertain significance	Jan 15, 2019			C-tail
12	c.2932G>C	p.Glu978Gln	LQTS	Uncertain significance	Aug 30, 2021			C-tail
12	c.2932G>A	p.Glu978Lys	LQTS|CA|NP	Likely benign	Dec 12, 2021			C-tail	2022	PMID: 35688147	HEK293	yes	nd	heterozygous	no	HEK293 only	patch only	nd	heterozygous
12	c.2936A>G	p.Lys979Arg				NP	heterozygous	C-tail
12	c.2941A>G	p.Ser981Gly	LQTS|CA|CP|NP	Conflicting interpretations of pathogenicity	Dec 9, 2021	LQTS|HCM	heterozygous	C-tail
12	c.2944G>A	p.Asp982Asn	LQTS|CA|NP	Uncertain significance	Jul 25, 2022			C-tail
12	c.2945A>G	p.Asp982Gly				IVF	heterozygous	C-tail
12	c.2948C>T	p.Thr983Ile	LQTS|CA|NP	Conflicting interpretations of pathogenicity	Dec 17, 2021	DCM	heterozygous	C-tail	2018	PMID: 29957233	IPSC	yes	RT	homozygous and heterozygous	yes	IPS only	patch+trafficking	RT	homozygous and heterozygous
12	c.2954A>G	p.Asn985Ser	LQTS|CA	Uncertain significance	Aug 30, 2021			C-tail	2005	PMID: 16043162	HEK293	yes	37°C	homozygous and heterozygous	no	HEK293 only	patch only	37°C	homozygous and heterozygous
12	c.2956C>A	p.Pro986Thr	LQTS|CA	Uncertain significance	Aug 24, 2021			C-tail
12	c.2962T>G	p.Ser988Ala	LQTS	Uncertain significance	Sep 1, 2021			C-tail
13	c.2968G>A	p.Ala990Thr	LQTS|CA	Uncertain significance	Aug 27, 2021			C-tail
13	c.2984C>A	p.Ser995Tyr	LQTS	Uncertain significance	Aug 23, 2021			C-tail
13	c.2987A>T	p.Asn996Ile	LQTS|NP	Pathogenic/Likely pathogenic	Dec 13, 2021			C-tail	2013	PMID: 24213244	IPSC	yes	37°C	heterozygous	yes	IPS only	patch+trafficking	37°C	heterozygous
12		p.Asn996Ile						C-tail	2020	PMID: 33176122	IPSC	yes	37°C	heterozygous	yes	IPS only	patch+trafficking	37°C	heterozygous
13	c.2987A>G	p.Asn996Ser	LQTS	Uncertain significance	Sep 24, 2021			C-tail
13	c.2996G>A	p.Ser999Asn	CA|NP	Uncertain significance	Dec 8, 2020			C-tail
13	c.3003G>C	p.Trp1001Cys	LQTS	Uncertain significance	Aug 26, 2021			C-tail
13	c.3007G>A	p.Asp1003Asn	LQTS|NP	Uncertain significance	Aug 13, 2021			C-tail
13	c.3007G>T	p.Asp1003Tyr	NP	Likely pathogenic	Jul 16, 2014			C-tail
13	c.3013C>T	p.Arg1005Trp	LQTS	Uncertain significance	Aug 27, 2021	NP	heterozygous	C-tail	2018	PMID: 29752375	HEK293	yes	RT	homozygous and heterozygous	yes	HEK293 only	patch+trafficking	RT	homozygous and heterozygous
13	c.3014G>A	p.Arg1005Gln	LQTS|CA	Uncertain significance	Sep 2, 2021			C-tail	2014	PMID: 25417810	HEK293	yes	RT	homozygous	yes	HEK293 only	patch+trafficking	RT	homozygous
13	c.3019C>T	p.Arg1007Cys	CA	Uncertain significance	Jan 9, 2020			C-tail
13	c.3020G>A	p.Arg1007His	LQTS|CA|NP	Uncertain significance	Aug 31, 2021			C-tail	2014	PMID: 25417810	HEK293	no	RT		yes		trafficking only
13	c.3026A>G	p.Tyr1009Cys	NP	Uncertain significance	Oct 4, 2021			C-tail
13	c.3032A>G	p.Glu1011Gly	LQTS|CA	Uncertain significance	Aug 27, 2021			C-tail
13	c.3038C>G	p.Pro1013Arg	LQTS	Uncertain significance	Sep 2, 2021			C-tail
13	c.3041G>A	p.Arg1014Gln	LQTS|CA|NP	Uncertain significance	Sep 2, 2021			C-tail
13	c.3043T>C	p.Cys1015Arg	LQTS	Uncertain significance	Sep 24, 2021			C-tail
13	c.3044G>A	p.Cys1015Tyr	LQTS	Uncertain significance	Sep 1, 2021	NP	heterozygous	C-tail
13	c.3049G>C	p.Ala1017Pro				LQTS	mosaicism	C-tail
13	c.3049G>T	p.Ala1017Ser	LQTS|CA|NP	Uncertain significance	Dec 8, 2021	LQTS	heterozygous	C-tail
13	c.3052C>G	p.Pro1018Ala	LQTS|CA|NP	Uncertain significance	May 27, 2022	AF	heterozygous	C-tail
13	c.3053C>T	p.Pro1018Leu	LQTS	Uncertain significance	Aug 28, 2021			C-tail
13	c.3058C>T	p.Pro1020Ser	LQTS	Uncertain significance	Jun 14, 2016			C-tail
13	c.3061A>G	p.Ser1021Gly	LQTS	Uncertain significance	Sep 2, 2021			C-tail
13	c.3063C>G	p.Ser1021Arg				NP	heterozygous	C-tail
13	c.3065T>C	p.Leu1022Pro	CA	Uncertain significance	Mar 9, 2021			C-tail
13	c.3070A>T	p.Asn1024Tyr	LQTS	Uncertain significance	Aug 27, 2021			C-tail
13	c.3077C>T	p.Pro1026Leu				LQTS	heterozygous	C-tail	2021	PMID: 34841674	CHO	yes	RT	homozygous and heterozygous	yes	CHO only	patch+trafficking	RT	homozygous and heterozygous
13	c.3079C>A	p.Leu1027Ile	LQTS|CA	Conflicting interpretations of pathogenicity	Aug 27, 2021			C-tail
13	c.3089C>G	p.Pro1030Arg	LQTS	Uncertain significance	Sep 1, 2021			C-tail
13	c.3089C>T	p.Pro1030Leu	LQTS|CA|NP	Uncertain significance	Dec 21, 2021	LQTS	heterozygous	C-tail
13	c.3092G>A	p.Gly1031Asp	CA	Uncertain significance	Nov 9, 2018			C-tail
13	c.3094C>G	p.Arg1032Gly	LQTS	Uncertain significance	Aug 2, 2021			C-tail
13	c.3094C>T	p.Arg1032Trp	LQTS|CA	Uncertain significance	Nov 29, 2021			C-tail
13	c.3095G>A	p.Arg1032Gln	LQTS|CA	Uncertain significance	Aug 30, 2021	SIDS	heterozygous	C-tail
13	c.3095G>C	p.Arg1032Pro	CA	Uncertain significance	Nov 2, 2020			C-tail
13	c.3097C>T	p.Arg1033Trp	LQTS|CA|NP	Uncertain significance	Dec 17, 2021			C-tail
13	c.3098G>C	p.Arg1033Pro				NP	heterozygous	C-tail
13	c.3098G>A	p.Arg1033Gln	LQTS|CA	Uncertain significance	Nov 19, 2021	SIDS	heterozygous	C-tail
13	c.3098G>T	p.Arg1033Leu	LQTS	Uncertain significance	Aug 28, 2021			C-tail
13	c.3100C>A	p.Pro1034Thr				NP	heterozygous	C-tail
13	c.3103C>T	p.Arg1035Trp	LQTS|CA|NP	Uncertain significance	Nov 28, 2021			C-tail
13	c.3104G>A	p.Arg1035Gln	LQTS|CA	Uncertain significance	Dec 9, 2021			C-tail
13	c.3107G>A	p.Gly1036Asp	LQTS|CA|NP	Uncertain significance	Nov 22, 2021	SIDS	heterozygous	C-tail	2008	PMID: 18675227	CHO	yes	37°C	homozygous and heterozygous	yes	CHO only	patch+trafficking	37°C	homozygous and heterozygous
13	c.3109G>A	p.Asp1037Asn	LQTS|CA	Uncertain significance	Mar 24, 2021			C-tail
13	c.3112G>T	p.Val1038Leu	LQTS|CA	Uncertain significance	Aug 26, 2021			C-tail
13	c.3112G>A	p.Val1038Met	LQTS|CA|NP	Conflicting interpretations of pathogenicity	Dec 19, 2021	HCM	heterozygous	C-tail
13	c.3118A>G	p.Ser1040Gly	LQTS|CA	Uncertain significance	Aug 27, 2021			C-tail
13	c.3119G>A	p.Ser1040Asn	NP	Uncertain significance	Jul 29, 2014			C-tail
13	c.3122G>A	p.Arg1041Lys	LQTS	Uncertain significance	Dec 1, 2021			C-tail
13	c.3124C>G	p.Leu1042Val	HCM	Uncertain significance	Apr 30, 2017			C-tail
13	c.3125T>C	p.Leu1042Pro	CP|NP	Conflicting interpretations of pathogenicity	Aug 19, 2016			C-tail
13	c.3133C>T	p.Leu1045Phe	LQTS|CA	Benign	Sep 15, 2021			C-tail	2022	PMID: 35688147	HEK293	yes	nd	heterozygous	no	HEK293 only	patch only	nd	heterozygous
13	c.3134T>G	p.Leu1045Arg	LQTS	Uncertain significance	Aug 25, 2021			C-tail
13	c.3137A>G	p.Gln1046Arg	LQTS	Uncertain significance	Aug 31, 2021			C-tail
13	c.3138G>T	p.Gln1046His	CA	Uncertain significance	Jan 27, 2020			C-tail
13	c.3139C>T	p.Arg1047Cys	LQTS|NP	Uncertain significance	Apr 14, 2022			C-tail
13	c.3140G>A	p.Arg1047His	LQTS|CA	Uncertain significance	Dec 2, 2021			C-tail
13	c.3140G>T	p.Arg1047Leu	LQTS|TdP|SCA|CA|CP|NP	Conflicting interpretations of pathogenicity	Dec 18, 2021			C-tail	2004	PMID: 14975928	HEK293	yes	nd	homozygous	yes	>1 cellular model (without IPS)	patch+trafficking	RT	homozygous and heterozygous
13		p.Arg1047Leu						C-tail	2010	PMID: 19673885	CHO	yes	RT	homozygous and heterozygous	no	>1 cellular model (without IPS)	patch+trafficking	RT	homozygous and heterozygous
13		p.Arg1047Leu						C-tail	2013	PMID: 23303164	zebrafish	yes	RT	homozygous	no	>1 cellular model (without IPS)	patch+trafficking	RT	homozygous and heterozygous
13		p.Arg1047Leu						C-tail	2021	PMID: 34002542	Xenopus oocytes	yes	RT	homozygous	no	>1 cellular model (without IPS)	patch+trafficking	RT	homozygous and heterozygous
13		p.Arg1047Leu						C-tail	2022	PMID: 35688147	HEK293	yes	nd	heterozygous	no	>1 cellular model (without IPS)	patch+trafficking	RT	homozygous and heterozygous
13	c.3146T>C	p.Leu1049Pro	LQTS	not provided				C-tail	2014	PMID: 25417810	HEK293	yes	RT	homozygous	yes	HEK293 only	patch+trafficking	RT	homozygous
14	c.3153G>T	p.Arg1051Ser	LQTS	Uncertain significance	Sep 2, 2021			C-tail
14	c.3161C>T	p.Thr1054Ile	LQTS	Uncertain significance	Sep 2, 2021			C-tail
14	c.3163C>T	p.Arg1055Trp	LQTS	Uncertain significance	Sep 1, 2021	NP	heterozygous	C-tail
14	c.3164G>A	p.Arg1055Gln	LQTS|CA|CP|NP	Conflicting interpretations of pathogenicity	Sep 17, 2021	LQTS	heterozygous	C-tail	2014	PMID: 25417810	HEK293	no	RT		yes		trafficking only	RT	homozygous and heterozygous
14	c.3170G>A	p.Ser1057Asn	LQTS	Uncertain significance	Aug 27, 2021			C-tail
14	c.3171T>G	p.Ser1057Arg	LQTS	Uncertain significance	Sep 24, 2021			C-tail
14	c.3172G>A	p.Ala1058Thr	LQTS	Uncertain significance	Aug 27, 2021			C-tail
14	c.3173C>A	p.Ala1058Glu	NP	not provided				C-tail
14	c.3178A>G	p.Met1060Val	LQTS|CA	Uncertain significance	Sep 1, 2021			C-tail
14	c.3185C>T	p.Thr1062Ile	LQTS|NP	Uncertain significance	Aug 28, 2021			C-tail
14	c.3187G>C	p.Val1063Leu	LQTS	Uncertain significance	Nov 4, 2021			C-tail
14	c.3191T>C	p.Leu1064Pro				NP	heterozygous	C-tail
14	c.3191T>G	p.Leu1064Arg	LQTS	Uncertain significance	Aug 30, 2021			C-tail
14	c.3196C>G	p.Leu1066Val	LQTS	not provided				C-tail	2014	PMID: 25417810	HEK293	yes	RT	homozygous	yes	HEK293 only	patch+trafficking	RT	homozygous
14	c.3203A>G	p.Gln1068Arg	LQTS|CA|CP|NP	Conflicting interpretations of pathogenicity	May 6, 2022	SCA	heterozygous	C-tail	2004	PMID: 14975928	HEK293	yes	nd	homozygous	yes	>1 cellular model (without IPS)	patch+trafficking	RT	homozygous
14		p.Gln1068Arg						C-tail	2013	PMID: 23303164	zebrafish	yes	RT	homozygous	no	>1 cellular model (without IPS)	patch+trafficking	RT	homozygous
14	c.3205A>T	p.Arg1069Trp	LQTS	Uncertain significance	Sep 17, 2021			C-tail
14	c.3206G>A	p.Arg1069Lys	LQTS	Uncertain significance	Sep 24, 2021			C-tail
14	c.3209A>T	p.Gln1070Leu	LQTS	Uncertain significance	Aug 28, 2021			C-tail
14	c.3211A>G	p.Met1071Val	LQTS|CA	Uncertain significance	Nov 1, 2021			C-tail
14	c.3215C>T	p.Thr1072Met	LQTS|CA|NP	Uncertain significance	Sep 2, 2021			C-tail
14	c.3224C>A	p.Pro1075Gln	CA	Uncertain significance	Aug 28, 2018			C-tail
14	c.3224C>T	p.Pro1075Leu	LQTS	Uncertain significance	Sep 17, 2021			C-tail	2020	PMID: 31557540	HEK293	yes	RT	homozygous and heterozygous	yes	HEK293 only	patch+trafficking	RT	homozygous and heterozygous
14	c.3229G>T	p.Ala1077Ser				LVNC	heterozygous	C-tail
14	c.3229G>A	p.Ala1077Thr	LQTS|CA|NP	Uncertain significance	May 6, 2022	BS	heterozygous	C-tail
14	c.3233A>G	p.Tyr1078Cys	LQTS|NP	Uncertain significance	Oct 20, 2021			C-tail
14	c.3247A>G	p.Thr1083Ala	LQTS|CA|NP	Uncertain significance	Aug 27, 2021			C-tail
14	c.3251C>G	p.Pro1084Arg	LQTS	Uncertain significance	Nov 30, 2021			C-tail
14	c.3251C>T	p.Pro1084Leu	LQTS|CA|CP	Uncertain significance	Nov 3, 2021	DCM	heterozygous	C-tail
14	c.3263C>G	p.Pro1088Arg	LQTS	Uncertain significance	Aug 28, 2021			C-tail
14	c.3266C>T	p.Thr1089Ile	LQTS	Uncertain significance	Oct 15, 2021			C-tail
14	c.3275C>T	p.Ser1092Phe	LQTS	Uncertain significance	Aug 5, 2021			C-tail
14	c.3278C>T	p.Pro1093Leu	LQTS|CA|NP	Uncertain significance	Sep 12, 2021	NP	heterozygous	C-tail
14	c.3279_3280delinsAA	p.Leu1094Met	LQTS	Uncertain significance	Aug 20, 2021			C-tail
14	c.3286C>T	p.Pro1096Ser	CA	Uncertain significance	Sep 23, 2019			C-tail
14	c.3286C>A	p.Pro1096Thr	LQTS	Uncertain significance	Sep 1, 2021			C-tail
14	c.3289G>A	p.Val1097Ile	LQTS|CA|CP|NP	Uncertain significance	Dec 2, 2021	HCM	heterozygous	C-tail
14	c.3292A>C	p.Ser1098Arg	LQTS|CA	Uncertain significance	Aug 30, 2021			C-tail
14	c.3296C>T	p.Pro1099Leu	LQTS	Uncertain significance	Apr 4, 2018			C-tail
14	c.3301C>T	p.Pro1101Ser	LQTS|CA	Uncertain significance	Aug 31, 2021			C-tail
14	c.3302C>T	p.Pro1101Leu	LQTS	Uncertain significance	Sep 1, 2021	LQTS	heterozygous	C-tail
14	c.3305C>T	p.Thr1102Ile	LQTS|CA|NP	Uncertain significance	Sep 3, 2021			C-tail
14	c.3314T>C	p.Leu1105Ser	LQTS	Uncertain significance	Dec 20, 2021			C-tail
14	c.3315G>C	p.Leu1105Phe	CA	Uncertain significance	Nov 20, 2018			C-tail
14	c.3320C>T	p.Ser1107Leu	LQTS|SQTS	Uncertain significance	Aug 31, 2021	LQTS|HCM	heterozygous and homozygous	C-tail
14	c.3322C>G	p.Leu1108Val	LQTS|CA	Conflicting interpretations of pathogenicity	Nov 24, 2021			C-tail
15	c.3343A>G	p.Met1115Val	LQTS|CA|NP	Uncertain significance	Aug 13, 2021	SIDS	heterozygous	C-tail
15	c.3346G>A	p.Ala1116Thr	CA	Uncertain significance	Jan 14, 2020			C-tail
15	c.3347C>T	p.Ala1116Val	LQTS|CA|NP	Uncertain significance	Mar 31, 2022	SCA	heterozygous	C-tail	2005	PMID: 16116052	CHO	yes	nd	homozygous and heterozygous	no	>1 cellular model (without IPS)	patch only	RT	homozygous and heterozygous
15		p.Ala1116Val						C-tail	2010	PMID: 19673885	CHO	yes	RT	homozygous and heterozygous	no	>1 cellular model (without IPS)	patch only	RT	homozygous and heterozygous
15		p.Ala1116Val						C-tail	2013	PMID: 23303164	zebrafish	yes	RT	homozygous	no	>1 cellular model (without IPS)	patch only	RT	homozygous and heterozygous
15	c.3350G>T	p.Cys1117Phe	LQTS	Uncertain significance	Aug 31, 2021			C-tail
15	c.3350G>A	p.Cys1117Tyr	VT	Uncertain significance	May 7, 2014			C-tail
15	c.3352G>A	p.Glu1118Lys	LQTS	Uncertain significance	Aug 30, 2021			C-tail
15	c.3355G>C	p.Glu1119Gln	LQTS|CA	Uncertain significance	Oct 6, 2021			C-tail
15	c.3358C>G	p.Leu1120Val	LQTS	Uncertain significance	Aug 26, 2021			C-tail
15	c.3361C>T	p.Pro1121Ser	LQTS|CA	Uncertain significance	Aug 20, 2021			C-tail
15	c.3365C>G	p.Pro1122Arg	NP	Uncertain significance	Jul 3, 2014			C-tail
15	c.3365C>T	p.Pro1122Leu	LQTS|CA|NP	Uncertain significance	Feb 15, 2022	NP	heterozygous	C-tail
15	c.3373C>G	p.Pro1125Ala	LQTS	Uncertain significance	Sep 17, 2021			C-tail
15	c.3379C>T	p.Leu1127Phe	CA	Uncertain significance	Apr 14, 2019			C-tail
15	c.3392G>T	p.Gly1131Val	LQTS|CA	Uncertain significance	Aug 28, 2021			C-tail
15	c.3394C>G	p.Pro1132Ala	LQTS|CA|NP	Uncertain significance	Nov 2, 2021			C-tail
15	c.3403C>T	p.Arg1135Cys	CA|NP	Uncertain significance	Oct 18, 2019	LQTS|HCM	heterozygous	C-tail	2017	PMID: 28549997	Xenopus oocytes	yes	RT	homozygous and heterozygous	no	>1 cellular model (without IPS)	patch only	RT	homozygous and heterozygous
15	c.3404G>A	p.Arg1135His	NP	Uncertain significance	Feb 18, 2022			C-tail
15	c.3406C>T	p.Leu1136Phe	LQTS	Uncertain significance	Sep 1, 2021			C-tail
15	c.3410C>A	p.Ser1137Tyr	LQTS	Uncertain significance	Sep 1, 2021			C-tail
15	c.3416C>T	p.Pro1139Leu	LQTS	Uncertain significance	Jun 14, 2016			C-tail
15	c.3430G>A	p.Ala1144Thr	LQTS	Uncertain significance	Oct 9, 2021			C-tail
15	c.3436A>T	p.Thr1146Ser	LQTS|SQTS|CA|CP	Conflicting interpretations of pathogenicity	Dec 15, 2021	SIDS	heterozygous	C-tail
15	c.3448C>A	p.Leu1150Met	LQTS|CA|NP	Uncertain significance	Dec 13, 2021			C-tail
15	c.3453C>A	p.His1151Gln	LQTS|CA	Uncertain significance	Nov 1, 2021			C-tail
15	c.3457C>T	p.His1153Tyr	LQTS|SQTS|CA|NP	Uncertain significance	Dec 3, 2021	LQTS|ER|BS|ARVD|HCM	heterozygous	C-tail	2021	PMID: 34502138	HEK293	yes	nd	homozygous and heterozygous	yes	HEK293 only	patch+trafficking	nd	homozygous and heterozygous
15	c.3458A>C	p.His1153Pro				NP	heterozygous	C-tail
15	c.3460G>A	p.Gly1154Ser	LQTS|CA|NP	Uncertain significance	Nov 28, 2021			C-tail
15	c.3461G>C	p.Gly1154Ala				BS|NP	heterozygous	C-tail
15	c.3464C>T	p.Ser1155Leu	LQTS	Uncertain significance	Aug 24, 2021	HCM	heterozygous	C-tail
15	c.3466G>C	p.Asp1156His	LQTS	Uncertain significance	Nov 22, 2021			C-tail
15	c.3467A>G	p.Asp1156Gly	CA	Uncertain significance	Dec 11, 2019			C-tail
15	c.3469C>T	p.Pro1157Ser	LQTS|CA	Uncertain significance	Aug 31, 2021			C-tail
15	c.3470C>T	p.Pro1157Leu	LQTS|CA|NP	Uncertain significance	Nov 11, 2021			C-tail
15	c.3473G>C	p.Gly1158Ala	LQTS	Uncertain significance	Aug 28, 2021			C-tail

## Sheet: legend
AF	Atrial fibrillation
ARVD	Arrhythmogenic right ventricular dysplasia
BS	Brugada syndrome
CA	Cardiac arrhythmia
CD	Conduction disorder of the heart
CP	Cardiovascular phenotype
DCM	Dilated cardiomyopathy
ER	early repolarisation
HCM	Hypertrophic cardiomyopathy
IGD	Inborn genetic diseases
IVF	Idiopathic ventricular fibrillation
LQTS	Long QT syndrome
LVNC	Left ventricular non compaction
NP	not provided
Ob	Obesity
RCM	restrictive cardiomyopathy
SCA	Sudden cardiac arrest
SIDS	Sudden infant death syndrome
SQTS	Short QT syndrome
TdP	Torsades de pointes
VT	Ventricular tachycardia
